# Supplementary material for: Do open-access dermatology articles have higher citation counts than those with subscription-based access?
Source: PLoS One. 2022 Dec 22;17(12):e0279265. doi: 10.1371/journal.pone.0279265 (PMC9778497; doi:10.1371/journal.pone.0279265)
Supplement: S1 File — (XLSX) [file pone.0279265.s001.xlsx]

## Sheet: Data
Journal name	Issue	Article DOI	ePub date (US)	Date checked	Time from pub (months)	OA	Article type	Country of main authors	Institution main authors	Funding	View count	Citation count in Scopus	Self citation	Minus self cit	Altmetric	Country	OA cost	Other cost	2020 JIF	JIF Quartile	% of OA Gold	Google h5 index	Total Citations	Total Articles	Citable Items	Eigenfactor	Normalized Eigenfactor	Article Influence Score	2019 Immediacy Index
JOURNAL OF THE AMERICAN ACADEMY OF DERMATOLOGY	81/6 (Dec 19)	https://doi.org/10.1016/j.jaad.2019.05.053	2019-05-28	2021-08-12	26	1	original	Thailand	3	0	23	12	4	8	26	USA	3700		11.527	Q1	0.0824	93	40257	204	263	0.003	0.652	0.753	3.191
JOURNAL OF THE AMERICAN ACADEMY OF DERMATOLOGY	81/6 (Dec 19)	https://doi.org/10.1016/j.jaad.2019.05.076	2019-06-01	2021-08-12	26	0	original	Spain	3	6, 8	12	2	1	1	3	USA	3700		11.527	Q1	0.0824	93	40258	204	263	0.003	0.652	0.753	3.191
JOURNAL OF THE AMERICAN ACADEMY OF DERMATOLOGY	81/6 (Dec 19)	https://doi.org/10.1016/j.jaad.2019.05.085	2019-06-01	2021-08-12	26	0	original	USA	1, 3	6	9	4	0	4	1	USA	3700		11.527	Q1	0.0824	93	40259	204	263	0.003	0.652	0.753	3.191
JOURNAL OF THE AMERICAN ACADEMY OF DERMATOLOGY	81/6 (Dec 19)	https://doi.org/10.1016/j.jaad.2019.05.021	2019-05-11	2021-08-18	27	1	original	UK	1, 3	6	16	0	0	0	2	USA	3700		11.527	Q1	0.0824	93	40259	204	263	0.003	0.652	0.753	3.191
JOURNAL OF THE AMERICAN ACADEMY OF DERMATOLOGY	81/3 (Sept 19)	https://doi.org/10.1016/j.jaad.2019.03.065	2019-03-28	2021-08-18	28	1	original	China	3	6	8	3	0	3	9	USA	3700		11.527	Q1	0.0824	93	40259	204	263	0.003	0.652	0.753	3.191
JOURNAL OF THE AMERICAN ACADEMY OF DERMATOLOGY	81/3 (Sept 19)	https://doi.org/10.1016/j.jaad.2019.04.009	2019-04-09	2021-08-18	28	0	original	Israel	1, 2	0	15	7	0	7	56	USA	3700		11.527	Q1	0.0824	93	40259	204	263	0.003	0.652	0.753	3.191
JOURNAL OF THE AMERICAN ACADEMY OF DERMATOLOGY	80/6 (June 19)	https://doi.org/10.1016/j.jaad.2019.01.039	2019-01-28	2021-08-18	30	1	original	USA	1, 2, 4	4	10	6	1	5	1	USA	3700		11.527	Q1	0.0824	93	40259	204	263	0.003	0.652	0.753	3.191
JOURNAL OF THE AMERICAN ACADEMY OF DERMATOLOGY	80/6 (June 19)	https://doi.org/10.1016/j.jaad.2019.01.040	2019-01-28	2021-08-18	30	0	original	USA	2	6	14	10	0	10	2	USA	3700		11.527	Q1	0.0824	93	40259	204	263	0.003	0.652	0.753	3.191
JOURNAL OF THE AMERICAN ACADEMY OF DERMATOLOGY	80/6 (June 19)	https://doi.org/10.1016/j.jaad.2019.02.044	2019-02-22	2021-08-18	29	1	original	Multiple countries, Canada, USA and Poland	3, 4, 5	4	24	21	3	18	275	USA	3700		11.527	Q1	0.0824	93	40259	204	263	0.003	0.652	0.753	3.191
JOURNAL OF THE AMERICAN ACADEMY OF DERMATOLOGY	80/6 (June 19)	https://doi.org/10.1016/j.jaad.2019.02.038	2019-02-21	2021-08-18	29	0	original	USA	1, 3	3, 4, 6	32	6	0	6	29	USA	3700		11.527	Q1	0.0824	93	40259	204	263	0.003	0.652	0.753	3.191
JOURNAL OF THE AMERICAN ACADEMY OF DERMATOLOGY	80/6 (June 19)	https://doi.org/10.1016/j.jaad.2018.08.049	2018-09-18	2021-08-18	35	1	review	USA	1, 3, 5	4	22	23	1	22	29	USA	3700		11.527	Q1	0.0824	93	40259	204	263	0.003	0.652	0.753	3.191
JOURNAL OF THE AMERICAN ACADEMY OF DERMATOLOGY	80/6 (June 19)	https://doi.org/10.1016/j.jaad.2018.11.029	2019-02-08	2021-08-18	30	0	review	USA	3	0	14	13	0	13	52	USA	3700		11.527	Q1	0.0824	93	40259	204	263	0.003	0.652	0.753	3.191
JOURNAL OF THE AMERICAN ACADEMY OF DERMATOLOGY	78/6 (June 18)	https://doi.org/10.1016/j.jaad.2018.01.027	2018-02-03	2021-09-01	42	1	original	USA	4, 5	4	17	17	3	14	37	USA	3700		11.527	Q1	0.0824	93	40259	204	263	0.003	0.652	0.753	3.191
JOURNAL OF THE AMERICAN ACADEMY OF DERMATOLOGY	78/6 (June 18)	https://doi.org/10.1016/j.jaad.2017.10.023	2017-10-21	2021-09-01	46	0	original	France	3	0	11	14	1	13	3	USA	3700		11.527	Q1	0.0824	93	40259	204	263	0.003	0.652	0.753	3.191
JAMA Dermatology	155/12 (Dec 19)	10.1001/jamadermatol.2019.2855	2019-10-02	2021-08-12	22	1	original	Canada	4, 5	4	18	61	9	52	37	USA	5000		10.282	Q1	0.0741	60	8448	109	124	0.001	0.883	0.533	2.514
JAMA Dermatology	155/12 (Dec 19)	10.1001/jamadermatol.2019.2983	2019-10-09	2021-08-12	22	free after 12mths	original	USA	3	1, 4	52	41	16	25	75	USA	5000		10.282	Q1	0.0741	60	8448	109	124	0.001	0.883	0.533	2.514
JAMA Dermatology	155/6 (June 19)	10.1001/jamadermatol.2018.5360	2019-03-27	2021-08-18	28	1	original	China	3	6	11	25	2	23	10	USA	5000		10.282	Q1	0.0741	60	8448	109	124	0.001	0.883	0.533	2.514
JAMA Dermatology	155/6 (June 19)	10.1001/jamadermatol.2019.0425	2019-05-01	2021-08-18	27	free after 12mths	original	France	2	4, 6	10	5	1	4	35	USA	5000		10.282	Q1	0.0741	60	8448	109	124	0.001	0.883	0.533	2.514
JAMA Dermatology	154/9 (Sept 18)	10.1001/jamadermatol.2018.1764	2018-07-11	2021-09-01	37	1	original	USA	3	5	10	13	2	11	111	USA	5000		10.282	Q1	0.0741	60	8448	109	124	0.001	0.883	0.533	2.514
JAMA Dermatology	154/9 (Sept 18)	10.1001/jamadermatol.2018.2133	2018-07-25	2021-09-01	37	free after 12mths	original	USA	1, 3	0	11	24	1	23	349	USA	5000		10.282	Q1	0.0741	60	8448	109	124	0.001	0.883	0.533	2.514
JAMA Dermatology	154/6 (June 18)	10.1001/jamadermatol.2018.0793	2018-05-16	2021-09-01	39	1	original	Australia, USA, UK	3, 4	4	12	38	2	36	25	USA	5000		10.282	Q1	0.0741	60	8448	109	124	0.001	0.883	0.533	2.514
JAMA Dermatology	154/6 (June 18)	10.1001/jamadermatol.2018.0592	2018-05-09	2021-09-01	39	free after 12mths	original	USA	2, 3	6	11	9	4	5	40	USA	5000		10.282	Q1	0.0741	60	8448	109	124	0.001	0.883	0.533	2.514
JAMA Dermatology	154/3 (Mar 18)	10.1001/jamadermatol.2017.5937	2017-12-02	2021-09-01	44	1	original	Japan	3, 4	4	8	43	6	37	20	USA	5000		10.282	Q1	0.0741	60	8448	109	124	0.001	0.883	0.533	2.514
JAMA Dermatology	154/3 (Mar 18)	10.1001/jamadermatol.2017.5835	2018-02-07	2021-09-01	42	free after 12mths	original	USA	1, 3	6	13	11	1	10	82	USA	5000		10.282	Q1	0.0741	60	8448	109	124	0.001	0.883	0.533	2.514
BRITISH JOURNAL OF DERMATOLOGY	181/6 (Dec 19)	https://doi.org/10.1111/bjd.18029	2019-04-24	2021-08-12	27	1	original	Germany	1, 3	4	12	7	0	7	0	UK	$4,200/ €3,550/ £3,000		9.302	Q1	0.272	76	36064	262	311	0.003	0.1	1.124	3.515
BRITISH JOURNAL OF DERMATOLOGY	181/6 (Dec 19)	https://doi.org/10.1111/bjd.17879	2019-03-14	2021-08-12	28	1	original	Netherlands	1, 3	1, 4, 6	18	6	4	2	3	UK	$4,200/ €3,550/ £3,000		9.302	Q1	0.272	76	36064	262	311	0.003	0.1	1.124	3.515
BRITISH JOURNAL OF DERMATOLOGY	181/6 (Dec 19)	https://doi.org/10.1111/bjd.17927	2019-03-27	2021-08-12	28	0	original	Europe, Germany	3	0	22	8	2	6	7	UK	$4,200/ €3,550/ £3,000		9.302	Q1	0.272	76	36064	262	311	0.003	0.1	1.124	3.515
BRITISH JOURNAL OF DERMATOLOGY	181/6 (Dec 19)	https://doi.org/10.1111/bjd.18005	2019-04-12	2021-08-18	28	0	original	USA and Canada	3	8	8	5	1	4	8	UK	$4,200/ €3,550/ £3,000		9.302	Q1	0.272	76	36064	262	311	0.003	0.1	1.124	3.515
BRITISH JOURNAL OF DERMATOLOGY	181/6 (Dec 19)	https://doi.org/10.1111/bjd.17857	2019-03-07	2021-08-18	29	1	review	UK	1, 3	6	17	13	3	10	1	UK	$4,200/ €3,550/ £3,000		9.302	Q1	0.272	76	36064	262	311	0.003	0.1	1.124	3.515
BRITISH JOURNAL OF DERMATOLOGY	181/6 (Dec 19)	https://doi.org/10.1111/bjd.17898	2019-03-22	2021-08-18	28	0	review	China	3	6	19	14	1	13	2	UK	$4,200/ €3,550/ £3,000		9.302	Q1	0.272	76	36064	262	311	0.003	0.1	1.124	3.515
BRITISH JOURNAL OF DERMATOLOGY	181/6 (Dec 19)	https://doi.org/10.1111/bjd.17849	2019-03-01	2021-08-18	29	1	original	UK	1, 3	4, 6, 8	22	10	5	5	56	UK	$4,200/ €3,550/ £3,000		9.302	Q1	0.272	76	36064	262	311	0.003	0.1	1.124	3.515
BRITISH JOURNAL OF DERMATOLOGY	181/6 (Dec 19)	https://doi.org/10.1111/bjd.17853	2019-03-01	2021-08-18	29	1	original	UK	3	6	14	7	1	6	1	UK	$4,200/ €3,550/ £3,000		9.302	Q1	0.272	76	36064	262	311	0.003	0.1	1.124	3.515
BRITISH JOURNAL OF DERMATOLOGY	181/6 (Dec 19)	https://doi.org/10.1111/bjd.17870	2019-03-09	2021-08-18	29	0	original	Denmark	3	0	17	8	3	5	0	UK	$4,200/ €3,550/ £3,000		9.302	Q1	0.272	76	36064	262	311	0.003	0.1	1.124	3.515
BRITISH JOURNAL OF DERMATOLOGY	181/6 (Dec 19)	https://doi.org/10.1111/bjd.17931	2019-03-28	2021-08-18	28	0	original	Spain	3	6, 7	19	34	0	34	8	UK	$4,200/ €3,550/ £3,000		9.302	Q1	0.272	76	36064	262	311	0.003	0.1	1.124	3.515
BRITISH JOURNAL OF DERMATOLOGY	181/3 (Sept 19)	https://doi.org/10.1111/bjd.17869	2019-03-09	2021-08-18	29	1	original	USA	1, 3, 4	4	28	117	30	87	18	UK	$4,200/ €3,550/ £3,000		9.302	Q1	0.272	76	36064	262	311	0.003	0.1	1.124	3.515
BRITISH JOURNAL OF DERMATOLOGY	181/3 (Sept 19)	https://doi.org/10.1111/bjd.17716	2019-02-06	2021-08-18	30	0	original	Denmark	3	6	12	24	11	13	2	UK	$4,200/ €3,550/ £3,000		9.302	Q1	0.272	76	36064	262	311	0.003	0.1	1.124	3.515
BRITISH JOURNAL OF DERMATOLOGY	181/3 (Sept 19)	https://doi.org/10.1111/bjd.17873	2019-03-12	2021-08-18	29	1	original	UK	1, 3	0	21	37	7	30	7	UK	$4,200/ €3,550/ £3,000		9.302	Q1	0.272	76	36064	262	311	0.003	0.1	1.124	3.515
BRITISH JOURNAL OF DERMATOLOGY	181/3 (Sept 19)	https://doi.org/10.1111/bjd.17709	2019-02-01	2021-08-18	30	free access editors choice	original	Japan	3	6	8	8	4	4	1	UK	$4,200/ €3,550/ £3,000		9.302	Q1	0.272	76	36064	262	311	0.003	0.1	1.124	3.515
BRITISH JOURNAL OF DERMATOLOGY	181/3 (Sept 19)	https://doi.org/10.1111/bjd.17715	2019-02-04	2021-08-18	30	1	original	International	1, 3	1, 2, 6	12	15	12	3	3	UK	$4,200/ €3,550/ £3,000		9.302	Q1	0.272	76	36064	262	311	0.003	0.1	1.124	3.515
BRITISH JOURNAL OF DERMATOLOGY	181/3 (Sept 19)	https://doi.org/10.1111/bjd.17706	2019-01-31	2021-08-18	30	0	original	South Korea	1, 4	6	12	8	2	6	1	UK	$4,200/ €3,550/ £3,000		9.302	Q1	0.272	76	36064	262	311	0.003	0.1	1.124	3.515
BRITISH JOURNAL OF DERMATOLOGY	181/3 (Sept 19)	https://doi.org/10.1111/bjd.17698	2019-01-28	2021-08-18	30	1	original	Spain	1, 2	6	18	21	7	14	83	UK	$4,200/ €3,550/ £3,000		9.302	Q1	0.272	76	36064	262	311	0.003	0.1	1.124	3.515
BRITISH JOURNAL OF DERMATOLOGY	181/3 (Sept 19)	https://doi.org/10.1111/bjd.17789	2019-02-21	2021-08-18	29	free access editors choice	original	Japan	3	6	11	7	0	7	1	UK	$4,200/ €3,550/ £3,000		9.302	Q1	0.272	76	36064	262	311	0.003	0.1	1.124	3.515
BRITISH JOURNAL OF DERMATOLOGY	181/3 (Sept 19)	https://doi.org/10.1111/bjd.17632	2019-01-12	2021-08-18	31	1	original	Netherlands	3	6	14	7	4	3	2	UK	$4,200/ €3,550/ £3,000		9.302	Q1	0.272	76	36064	262	311	0.003	0.1	1.124	3.515
BRITISH JOURNAL OF DERMATOLOGY	181/3 (Sept 19)	https://doi.org/10.1111/bjd.17683	2019-03-05	2021-08-18	29	1	original	USA	1, 3	4, 7	4	53	30	23	113	UK	$4,200/ €3,550/ £3,000		9.302	Q1	0.272	76	36064	262	311	0.003	0.1	1.124	3.515
BRITISH JOURNAL OF DERMATOLOGY	181/3 (Sept 19)	https://doi.org/10.1111/bjd.17695	2019-01-28	2021-08-18	30	0	original	USA	1	6	7	17	3	14	0	UK	$4,200/ €3,550/ £3,000		9.302	Q1	0.272	76	36064	262	311	0.003	0.1	1.124	3.515
BRITISH JOURNAL OF DERMATOLOGY	181/3 (Sept 19)	https://doi.org/10.1111/bjd.17691	2019-01-28	2021-08-18	30	0	original	Sweden and UK	1, 3	6	35	17	1	16	11	UK	$4,200/ €3,550/ £3,000		9.302	Q1	0.272	76	36064	262	311	0.003	0.1	1.124	3.515
BRITISH JOURNAL OF DERMATOLOGY	180/6 (June 19)	https://doi.org/10.1111/bjd.17195	2018-09-12	2021-08-18	35	1	original	International	3, 4, 5	4	17	13	0	13	1	UK	$4,200/ €3,550/ £3,000		9.302	Q1	0.272	76	36064	262	311	0.003	0.1	1.124	3.515
BRITISH JOURNAL OF DERMATOLOGY	180/6 (June 19)	https://doi.org/10.1111/bjd.17432	2018-11-15	2021-08-18	33	0	original	South Korea	3	0	9	16	1	15	0	UK	$4,200/ €3,550/ £3,000		9.302	Q1	0.272	76	36064	262	311	0.003	0.1	1.124	3.515
BRITISH JOURNAL OF DERMATOLOGY	180/6 (June 19)	https://doi.org/10.1111/bjd.17594	2018-12-30	2021-08-18	31	1	original	Netherlands	3	6	25	1	0	1	1	UK	$4,200/ €3,550/ £3,000		9.302	Q1	0.272	76	36064	262	311	0.003	0.1	1.124	3.515
BRITISH JOURNAL OF DERMATOLOGY	180/6 (June 19)	https://doi.org/10.1111/bjd.17636	2019-01-13	2021-08-18	31	0	original	USA	1, 3	6	11	5	1	4	3	UK	$4,200/ €3,550/ £3,000		9.302	Q1	0.272	76	36064	262	311	0.003	0.1	1.124	3.515
BRITISH JOURNAL OF DERMATOLOGY	180/3 (Mar 19)	https://doi.org/10.1111/bjd.17088	2018-08-22	2021-08-18	35	1	original	Ireland	1, 2, 3	6, 7	42	36	17	19	3	UK	$4,200/ €3,550/ £3,000		9.302	Q1	0.272	76	36064	262	311	0.003	0.1	1.124	3.515
BRITISH JOURNAL OF DERMATOLOGY	180/3 (Mar 19)	https://doi.org/10.1111/bjd.17129	2018-09-03	2021-08-18	35	0	original	Germany	1, 3, 5	1, 6	26	17	3	14	10	UK	$4,200/ €3,550/ £3,000		9.302	Q1	0.272	76	36064	262	311	0.003	0.1	1.124	3.515
BRITISH JOURNAL OF DERMATOLOGY	180/3 (Mar 19)	https://doi.org/10.1111/bjd.17277	2018-10-11	2021-08-18	34	1	original	UK, Poland	3, 4	4, 6	33	16	6	10	10	UK	$4,200/ €3,550/ £3,000		9.302	Q1	0.272	76	36064	262	311	0.003	0.1	1.124	3.515
BRITISH JOURNAL OF DERMATOLOGY	180/3 (Mar 19)	https://doi.org/10.1111/bjd.16401	2018-02-01	2021-08-18	42	0	original	Germany	3	0	14	28	8	20	6	UK	$4,200/ €3,550/ £3,000		9.302	Q1	0.272	76	36064	262	311	0.003	0.1	1.124	3.515
BRITISH JOURNAL OF DERMATOLOGY	179/6 (Dec 18)	https://doi.org/10.1111/bjd.16894	2018-06-19	2021-09-01	38	1	original	Netherlands	3	0	5	10	0	10	1	UK	$4,200/ €3,550/ £3,000		9.302	Q1	0.272	76	36064	262	311	0.003	0.1	1.124	3.515
BRITISH JOURNAL OF DERMATOLOGY	179/6 (Dec 18)	https://doi.org/10.1111/bjd.17073	2018-08-11	2021-09-01	36	0	original	France	2, 3	0	7	14	1	13	7	UK	$4,200/ €3,550/ £3,000		9.302	Q1	0.272	76	36064	262	311	0.003	0.1	1.124	3.515
BRITISH JOURNAL OF DERMATOLOGY	179/3 (Sept 18)	https://doi.org/10.1111/bjd.16672	2018-04-14	2021-09-01	40	1	original	Denmark, UK, USA	3	6	26	58	34	24	289	UK	$4,200/ €3,550/ £3,000		9.302	Q1	0.272	76	36064	262	311	0.003	0.1	1.124	3.515
BRITISH JOURNAL OF DERMATOLOGY	179/3 (Sept 18)	https://doi.org/10.1111/bjd.16423	2018-02-06	2021-09-01	42	0	original	Finland	1	1, 6, 8	16	5	3	2	1	UK	$4,200/ €3,550/ £3,000		9.302	Q1	0.272	76	36064	262	311	0.003	0.1	1.124	3.515
BRITISH JOURNAL OF DERMATOLOGY	179/3 (Sept 18)	https://doi.org/10.1111/bjd.16573	2018-03-22	2021-09-01	41	1	original	UK	3	6, 7	5	4	3	1	3	UK	$4,200/ €3,550/ £3,000		9.302	Q1	0.272	76	36064	262	311	0.003	0.1	1.124	3.515
BRITISH JOURNAL OF DERMATOLOGY	179/3 (Sept 18)	https://doi.org/10.1111/bjd.16498	2018-03-01	2021-09-01	42	0	original	USA	3	6	7	24	3	21	5	UK	$4,200/ €3,550/ £3,000		9.302	Q1	0.272	76	36064	262	311	0.003	0.1	1.124	3.515
BRITISH JOURNAL OF DERMATOLOGY	179/3 (Sept 18)	https://doi.org/10.1111/bjd.16476	2018-02-24	2021-09-01	42	1	original	Netherlands	1, 3	4	6	12	0	12	1	UK	$4,200/ €3,550/ £3,000		9.302	Q1	0.272	76	36064	262	311	0.003	0.1	1.124	3.515
BRITISH JOURNAL OF DERMATOLOGY	179/3 (Sept 18)	https://doi.org/10.1111/bjd.16484	2018-02-25	2021-09-01	42	0	original	Sweden	1, 3	6	3	8	1	7	2	UK	$4,200/ €3,550/ £3,000		9.302	Q1	0.272	76	36064	262	311	0.003	0.1	1.124	3.515
BRITISH JOURNAL OF DERMATOLOGY	179/3 (Sept 18)	https://doi.org/10.1111/bjd.16720	2018-05-31	2021-09-01	39	1	original	UK	3	1	8	4	0	4	3	UK	$4,200/ €3,550/ £3,000		9.302	Q1	0.272	76	36064	262	311	0.003	0.1	1.124	3.515
BRITISH JOURNAL OF DERMATOLOGY	179/3 (Sept 18)	https://doi.org/10.1111/bjd.16501	2018-03-01	2021-09-01	42	1	original	Netherlands	3	0	5	11	2	9	3	UK	$4,200/ €3,550/ £3,000		9.302	Q1	0.272	76	36064	262	311	0.003	0.1	1.124	3.515
BRITISH JOURNAL OF DERMATOLOGY	179/3 (Sept 18)	https://doi.org/10.1111/bjd.16655	2018-04-06	2021-09-01	40	0	original	China	1, 3	6	30	32	11	21	0	UK	$4,200/ €3,550/ £3,000		9.302	Q1	0.272	76	36064	262	311	0.003	0.1	1.124	3.515
BRITISH JOURNAL OF DERMATOLOGY	179/3 (Sept 18)	https://doi.org/10.1111/bjd.16815	2018-05-25	2021-09-01	39	1	original	Canada, Sweden, USA	3	4	10	10	1	9	13	UK	$4,200/ €3,550/ £3,000		9.302	Q1	0.272	76	36064	262	311	0.003	0.1	1.124	3.515
BRITISH JOURNAL OF DERMATOLOGY	179/3 (Sept 18)	https://doi.org/10.1111/bjd.16488	2018-02-27	2021-09-01	42	0	original	South Korea	1	6	8	6	1	5	1	UK	$4,200/ €3,550/ £3,000		9.302	Q1	0.272	76	36064	262	311	0.003	0.1	1.124	3.515
BRITISH JOURNAL OF DERMATOLOGY	179/3 (Sept 18)	https://doi.org/10.1111/bjd.16890	2018-06-19	2021-09-01	38	0	original	International	1, 2, 4	4	16	64	4	60	12	UK	$4,200/ €3,550/ £3,000		9.302	Q1	0.272	76	36064	262	311	0.003	0.1	1.124	3.515
BRITISH JOURNAL OF DERMATOLOGY	178/6 (June 18)	https://doi.org/10.1111/bjd.16340	2018-01-16	2021-09-02	43	1	review	USA, UK, Canada	3	1, 6	12	20	3	17	9	UK	$4,200/ €3,550/ £3,000		9.302	Q1	0.272	76	36064	262	311	0.003	0.1	1.124	3.515
BRITISH JOURNAL OF DERMATOLOGY	178/6 (June 18)	https://doi.org/10.1111/bjd.16215	2017-12-06	2021-09-02	44	0	review	Denmark	3	6	5	29	4	25	1	UK	$4,200/ €3,550/ £3,000		9.302	Q1	0.272	76	36064	262	311	0.003	0.1	1.124	3.515
BRITISH JOURNAL OF DERMATOLOGY	178/6 (June 18)	https://doi.org/10.1111/bjd.16426	2018-02-06	2021-09-02	42	1	original	Canada, US, Austria	1, 3, 4	4	8	31	4	27	5	UK	$4,200/ €3,550/ £3,000		9.302	Q1	0.272	76	36064	262	311	0.003	0.1	1.124	3.515
BRITISH JOURNAL OF DERMATOLOGY	178/6 (June 18)	https://doi.org/10.1111/bjd.16337	2018-01-16	2021-09-02	43	0	original	USA	3	6	6	7	0	7	1	UK	$4,200/ €3,550/ £3,000		9.302	Q1	0.272	76	36064	262	311	0.003	0.1	1.124	3.515
BRITISH JOURNAL OF DERMATOLOGY	178/6 (June 18)	https://doi.org/10.1111/bjd.16399	2018-02-01	2021-09-02	43	1	original	UK	1	6	17	7	3	4	2	UK	$4,200/ €3,550/ £3,000		9.302	Q1	0.272	76	36064	262	311	0.003	0.1	1.124	3.515
BRITISH JOURNAL OF DERMATOLOGY	178/6 (June 18)	https://doi.org/10.1111/bjd.16327	2018-01-08	2021-09-02	43	0	original	International	1, 2, 3	0	65	33	19	14	4	UK	$4,200/ €3,550/ £3,000		9.302	Q1	0.272	76	36064	262	311	0.003	0.1	1.124	3.515
BRITISH JOURNAL OF DERMATOLOGY	178/6 (June 18)	https://doi.org/10.1111/bjd.16125	2017-11-13	2021-09-02	45	1	original	UK	3	4, 6	25	25	5	20	104	UK	$4,200/ €3,550/ £3,000		9.302	Q1	0.272	76	36064	262	311	0.003	0.1	1.124	3.515
BRITISH JOURNAL OF DERMATOLOGY	178/6 (June 18)	https://doi.org/10.1111/bjd.16172	2017-12-01	2021-09-02	45	0	original	UK	3	7	7	12	1	11	2	UK	$4,200/ €3,550/ £3,000		9.302	Q1	0.272	76	36064	262	311	0.003	0.1	1.124	3.515
BRITISH JOURNAL OF DERMATOLOGY	178/6 (June 18)	https://doi.org/10.1111/bjd.15992	2017-09-14	2021-09-02	47	1	original	UK	3	6	12	4	2	2	443	UK	$4,200/ €3,550/ £3,000		9.302	Q1	0.272	76	36064	262	311	0.003	0.1	1.124	3.515
BRITISH JOURNAL OF DERMATOLOGY	178/6 (June 18)	https://doi.org/10.1111/bjd.16127	2017-11-16	2021-09-02	45	0	original	Denmark	3	3, 7	8	7	0	7	7	UK	$4,200/ €3,550/ £3,000		9.302	Q1	0.272	76	36064	262	311	0.003	0.1	1.124	3.515
BRITISH JOURNAL OF DERMATOLOGY	178/3 (Mar 18)	https://doi.org/10.1111/bjd.15105	2016-11-30	2021-09-02	57	1	review	Switzerland	3	0	10	28	4	24	1	UK	$4,200/ €3,550/ £3,000		9.302	Q1	0.272	76	36064	262	311	0.003	0.1	1.124	3.515
BRITISH JOURNAL OF DERMATOLOGY	178/3 (Mar 18)	https://doi.org/10.1111/bjd.16232	2018-01-15	2021-09-02	43	0	review	France	2	0	5	23	1	22	4	UK	$4,200/ €3,550/ £3,000		9.302	Q1	0.272	76	36064	262	311	0.003	0.1	1.124	3.515
BRITISH JOURNAL OF DERMATOLOGY	178/3 (Mar 18)	https://doi.org/10.1111/bjd.16050	2017-10-09	2021-09-02	46	1	original	International	1, 3, 4	4	12	52	8	44	1	UK	$4,200/ €3,550/ £3,000		9.302	Q1	0.272	76	36064	262	311	0.003	0.1	1.124	3.515
BRITISH JOURNAL OF DERMATOLOGY	178/3 (Mar 18)	https://doi.org/10.1111/bjd.16106	2017-11-08	2021-09-02	45	0	original	Austria	3	0	11	13	3	10	1	UK	$4,200/ €3,550/ £3,000		9.302	Q1	0.272	76	36064	262	311	0.003	0.1	1.124	3.515
BRITISH JOURNAL OF DERMATOLOGY	178/3 (Mar 18)	https://doi.org/10.1111/bjd.16236	2017-12-09	2021-09-02	44	1	original	Japan	2, 4	4	8	26	3	23	1	UK	$4,200/ €3,550/ £3,000		9.302	Q1	0.272	76	36064	262	311	0.003	0.1	1.124	3.515
BRITISH JOURNAL OF DERMATOLOGY	178/3 (Mar 18)	https://doi.org/10.1111/bjd.16009	2017-09-23	2021-09-02	47	0	original	Sweden	3	0	6	8	2	6	23	UK	$4,200/ €3,550/ £3,000		9.302	Q1	0.272	76	36064	262	311	0.003	0.1	1.124	3.515
BRITISH JOURNAL OF DERMATOLOGY	178/3 (Mar 18)	https://doi.org/10.1111/bjd.15867	2017-08-05	2021-09-02	48	1	original	Germany	3	6	16	36	8	28	1	UK	$4,200/ €3,550/ £3,000		9.302	Q1	0.272	76	36064	262	311	0.003	0.1	1.124	3.515
BRITISH JOURNAL OF DERMATOLOGY	178/3 (Mar 18)	https://doi.org/10.1111/bjd.15895	2017-08-17	2021-09-02	48	0	original	USA	3	8	18	7	0	7	10	UK	$4,200/ €3,550/ £3,000		9.302	Q1	0.272	76	36064	262	311	0.003	0.1	1.124	3.515
BRITISH JOURNAL OF DERMATOLOGY	178/3 (Mar 18)	https://doi.org/10.1111/bjd.15928	2017-09-02	2021-09-02	48	1	original	International	3	4, 6	32	58	25	33	55	UK	$4,200/ €3,550/ £3,000		9.302	Q1	0.272	76	36064	262	311	0.003	0.1	1.124	3.515
BRITISH JOURNAL OF DERMATOLOGY	178/3 (Mar 18)	https://doi.org/10.1111/bjd.15949	2017-09-27	2021-09-02	47	0	original	UK	3	0	11	14	3	11	6	UK	$4,200/ €3,550/ £3,000		9.302	Q1	0.272	76	36064	262	311	0.003	0.1	1.124	3.515
JOURNAL OF INVESTIGATIVE DERMATOLOGY	139/12 (Dec 19)	https://doi.org/10.1016/j.jid.2019.04.025	2019-06-20	2021-08-12	25	Open archive (Elsevier)	original	Austria	3, 4	4	11	10	1	9	2	USA	3400		8.551	Q1	0.1261	70	37630	209	220	0.004	0.433	0.632	2.216
JOURNAL OF INVESTIGATIVE DERMATOLOGY	139/12 (Dec 19)	https://doi.org/10.1016/j.jid.2019.05.015	2019-06-18	2021-08-12	25	1	original	Austria	1, 3	6	47	21	6	15	2	USA	3400		8.551	Q1	0.1261	70	37630	209	220	0.004	0.433	0.632	2.216
JOURNAL OF INVESTIGATIVE DERMATOLOGY	139/12 (Dec 19)	https://doi.org/10.1016/j.jid.2019.05.016	2019-06-15	2021-08-12	25	Open archive (Elsevier)	original	USA, Germany	1, 4	4	17	22	6	16	0	USA	3400		8.551	Q1	0.1261	70	37630	209	220	0.004	0.433	0.632	2.216
JOURNAL OF INVESTIGATIVE DERMATOLOGY	139/12 (Dec 19)	https://doi.org/10.1016/j.jid.2019.05.020	2019-06-15	2021-08-18	26	1	original	Japan	1, 3	4, 6	20	16	1	15	6	USA	3400		8.551	Q1	0.1261	70	37630	209	220	0.004	0.433	0.632	2.216
JOURNAL OF INVESTIGATIVE DERMATOLOGY	139/9 (Sept 19)	https://doi.org/10.1016/j.jid.2019.02.030	2019-03-21	2021-08-18	28	1	original	Japan	3, 4	1, 4, 6	21	3	0	3	7	USA	3400		8.551	Q1	0.1261	70	37630	209	220	0.004	0.433	0.632	2.216
JOURNAL OF INVESTIGATIVE DERMATOLOGY	139/9 (Sept 19)	https://doi.org/10.1016/j.jid.2019.03.1139	2019-04-02	2021-08-18	28	Open archive (Elsevier)	original	Germany	1	6	14	6	3	3	7	USA	3400		8.551	Q1	0.1261	70	37630	209	220	0.004	0.433	0.632	2.216
JOURNAL OF INVESTIGATIVE DERMATOLOGY	139/9 (Sept 19)	https://doi.org/10.1016/j.jid.2019.02.033	2019-04-05	2021-08-18	28	1	original	USA	1, 2, 3	6, 7	15	4	1	3	2	USA	3400		8.551	Q1	0.1261	70	37630	209	220	0.004	0.433	0.632	2.216
JOURNAL OF INVESTIGATIVE DERMATOLOGY	139/9 (Sept 19)	https://doi.org/10.1016/j.jid.2019.02.024	2019-03-13	2021-08-18	29	Open archive (Elsevier)	original	USA	1, 3	4, 6	18	5	0	5	3	USA	3400		8.551	Q1	0.1261	70	37630	209	220	0.004	0.433	0.632	2.216
JOURNAL OF INVESTIGATIVE DERMATOLOGY	139/9 (Sept 19)	https://doi.org/10.1016/j.jid.2019.01.036	2019-03-21	2021-08-18	28	1	original	Belgium, USA	1, 6	6	21	1	0	1	2	USA	3400		8.551	Q1	0.1261	70	37630	209	220	0.004	0.433	0.632	2.216
JOURNAL OF INVESTIGATIVE DERMATOLOGY	139/9 (Sept 19)	https://doi.org/10.1016/j.jid.2019.03.1135	2019-03-29	2021-08-18	28	Open archive (Elsevier)	original	Finland	1	6	13	3	0	3	3	USA	3400		8.551	Q1	0.1261	70	37630	209	220	0.004	0.433	0.632	2.216
JOURNAL OF INVESTIGATIVE DERMATOLOGY	139/6 (June 19)	https://doi.org/10.1016/j.jid.2018.11.033	2018-12-27	2021-08-18	31	1	original	Sweden	3	6	20	14	1	13	4	USA	3400		8.551	Q1	0.1261	70	37630	209	220	0.004	0.433	0.632	2.216
JOURNAL OF INVESTIGATIVE DERMATOLOGY	139/6 (June 19)	https://doi.org/10.1016/j.jid.2018.12.005	2018-12-19	2021-08-18	31	Open archive (Elsevier)	original	South Korea	1	6	13	1	0	1	1	USA	3400		8.551	Q1	0.1261	70	37630	209	220	0.004	0.433	0.632	2.216
JOURNAL OF INVESTIGATIVE DERMATOLOGY	139/3 (Mar 19)	https://doi.org/10.1016/j.jid.2018.08.028	2018-10-30	2021-08-18	33	1	original	USA	1, 3	4, 6	21	77	26	51	50	USA	3400		8.551	Q1	0.1261	70	37630	209	220	0.004	0.433	0.632	2.216
JOURNAL OF INVESTIGATIVE DERMATOLOGY	139/3 (Mar 19)	https://doi.org/10.1016/j.jid.2018.08.025	2018-10-11	2021-08-18	34	Open archive (Elsevier)	original	USA	3	1, 6	14	7	0	7	2	USA	3400		8.551	Q1	0.1261	70	37630	209	220	0.004	0.433	0.632	2.216
JOURNAL OF INVESTIGATIVE DERMATOLOGY	139/3 (Mar 19)	https://doi.org/10.1016/j.jid.2018.09.011	2018-10-10	2021-08-18	34	1	original	USA	3	1, 6	30	9	0	9	1	USA	3400		8.551	Q1	0.1261	70	37630	209	220	0.004	0.433	0.632	2.216
JOURNAL OF INVESTIGATIVE DERMATOLOGY	139/3 (Mar 19)	https://doi.org/10.1016/j.jid.2018.09.019	2018-10-18	2021-08-18	34	Open archive (Elsevier)	original	South Korea	4	4	17	4	0	4	1	USA	3400		8.551	Q1	0.1261	70	37630	209	220	0.004	0.433	0.632	2.216
JOURNAL OF INVESTIGATIVE DERMATOLOGY	139/3 (Mar 19)	https://doi.org/10.1016/j.jid.2018.08.034	2018-11-08	2021-08-18	33	1	original	Austria	3	6	25	5	0	5	6	USA	3400		8.551	Q1	0.1261	70	37630	209	220	0.004	0.433	0.632	2.216
JOURNAL OF INVESTIGATIVE DERMATOLOGY	139/3 (Mar 19)	https://doi.org/10.1016/j.jid.2018.09.018	2018-10-17	2021-08-18	34	1	original	USA	1, 2, 3	1, 6	11	17	2	15	4	USA	3400		8.551	Q1	0.1261	70	37630	209	220	0.004	0.433	0.632	2.216
JOURNAL OF INVESTIGATIVE DERMATOLOGY	139/3 (Mar 19)	https://doi.org/10.1016/j.jid.2018.08.031	2018-10-27	2021-08-18	33	Open archive (Elsevier)	original	South Korea	1, 3, 5	6	14	3	1	2	1	USA	3400		8.551	Q1	0.1261	70	37630	209	220	0.004	0.433	0.632	2.216
JOURNAL OF INVESTIGATIVE DERMATOLOGY	139/3 (Mar 19)	https://doi.org/10.1016/j.jid.2018.10.015	2018-10-27	2021-08-18	33	Open archive (Elsevier)	original	Japan	1, 3	6	38	5	4	1	0	USA	3400		8.551	Q1	0.1261	70	37630	209	220	0.004	0.433	0.632	2.216
JOURNAL OF INVESTIGATIVE DERMATOLOGY	138/12 (Dec 18)	https://doi.org/10.1016/j.jid.2018.05.023	2018-06-08	2021-09-02	38	1	original	Australia, UK	1, 3	6	36	27	12	15	8	USA	3400		8.551	Q1	0.1261	70	37630	209	220	0.004	0.433	0.632	2.216
JOURNAL OF INVESTIGATIVE DERMATOLOGY	138/12 (Dec 18)	https://doi.org/10.1016/j.jid.2018.06.178	2018-07-23	2021-09-02	37	Open archive (Elsevier)	original	France	1	1, 6	16	8	4	4	1	USA	3400		8.551	Q1	0.1261	70	37630	209	220	0.004	0.433	0.632	2.216
JOURNAL OF INVESTIGATIVE DERMATOLOGY	138/12 (Dec 18)	https://doi.org/10.1016/j.jid.2018.05.028	2018-06-14	2021-09-02	38	1	original	Israel	4	4	7	2	0	2	2	USA	3400		8.551	Q1	0.1261	70	37630	209	220	0.004	0.433	0.632	2.216
JOURNAL OF INVESTIGATIVE DERMATOLOGY	138/12 (Dec 18)	https://doi.org/10.1016/j.jid.2018.07.016	2018-08-07	2021-09-02	36	Open archive (Elsevier)	original	Switzerland	3	6	20	28	5	23	3	USA	3400		8.551	Q1	0.1261	70	37630	209	220	0.004	0.433	0.632	2.216
JOURNAL OF INVESTIGATIVE DERMATOLOGY	138/9 (Sept 18)	https://doi.org/10.1016/j.jid.2018.02.045	2018-03-27	2021-09-02	41	1	original	Russia, USA	1, 3	6	24	17	7	10	1	USA	3400		8.551	Q1	0.1261	70	37630	209	220	0.004	0.433	0.632	2.216
JOURNAL OF INVESTIGATIVE DERMATOLOGY	138/9 (Sept 18)	https://doi.org/10.1016/j.jid.2018.02.035	2018-03-09	2021-09-02	41	Open archive (Elsevier)	original	USA	3	6	14	19	1	18	2	USA	3400		8.551	Q1	0.1261	70	37630	209	220	0.004	0.433	0.632	2.216
JOURNAL OF INVESTIGATIVE DERMATOLOGY	138/9 (Sept 18)	https://doi.org/10.1016/j.jid.2018.03.001	2018-03-09	2021-09-02	41	1	original	Germany	3	6	16	18	3	15	3	USA	3400		8.551	Q1	0.1261	70	37630	209	220	0.004	0.433	0.632	2.216
JOURNAL OF INVESTIGATIVE DERMATOLOGY	138/9 (Sept 18)	https://doi.org/10.1016/j.jid.2018.03.1501	2018-03-17	2021-09-02	41	Open archive (Elsevier)	original	USA	3, 4	4	40	20	0	20	11	USA	3400		8.551	Q1	0.1261	70	37630	209	220	0.004	0.433	0.632	2.216
JOURNAL OF INVESTIGATIVE DERMATOLOGY	138/9 (Sept 18)	https://doi.org/10.1016/j.jid.2018.03.1525	2018-04-22	2021-09-02	40	1	original	Switzerland	3	6	8	33	2	31	2	USA	3400		8.551	Q1	0.1261	70	37630	209	220	0.004	0.433	0.632	2.216
JOURNAL OF INVESTIGATIVE DERMATOLOGY	138/9 (Sept 18)	https://doi.org/10.1016/j.jid.2018.03.1522	2018-03-30	2021-09-02	41	Open archive (Elsevier)	original	Germany	1, 3	6	17	38	2	36	28	USA	3400		8.551	Q1	0.1261	70	37630	209	220	0.004	0.433	0.632	2.216
JOURNAL OF INVESTIGATIVE DERMATOLOGY	138/3 (Mar 18)	https://doi.org/10.1016/j.jid.2017.10.005	2017-10-17	2021-09-02	46	1	original	UK	3	4, 6	38	47	8	39	23	USA	3400		8.551	Q1	0.1261	70	37630	209	220	0.004	0.433	0.632	2.216
JOURNAL OF INVESTIGATIVE DERMATOLOGY	138/3 (Mar 18)	https://doi.org/10.1016/j.jid.2017.09.033	2017-10-16	2021-09-02	46	Open archive (Elsevier)	original	Netherlands	3	6	26	61	6	55	7	USA	3400		8.551	Q1	0.1261	70	37630	209	220	0.004	0.433	0.632	2.216
JOURNAL OF INVESTIGATIVE DERMATOLOGY	138/3 (Mar 18)	https://doi.org/10.1016/j.jid.2017.10.001	2017-10-12	2021-09-02	46	1	original	Japan	3	6	14	23	13	10	2	USA	3400		8.551	Q1	0.1261	70	37630	209	220	0.004	0.433	0.632	2.216
JOURNAL OF INVESTIGATIVE DERMATOLOGY	138/3 (Mar 18)	https://doi.org/10.1016/j.jid.2017.09.046	2017-12-06	2021-09-02	44	Open archive (Elsevier)	original	Germany	1, 3	6	48	9	3	6	4	USA	3400		8.551	Q1	0.1261	70	37630	209	220	0.004	0.433	0.632	2.216
AMERICAN JOURNAL OF CLINICAL DERMATOLOGY	20/6 (Dec 19)	https://doi.org/10.1007/s40257-019-00470-6	2019-10-14	2021-08-12	21	1	original	USA	2, 4	4	10	1	0	1	8	New Zealand	£3060.00/$4480.00/€3580.00		7.403	Q1	0.1826	46	4264	35	97	0.006	0.688	0.704	1.464
AMERICAN JOURNAL OF CLINICAL DERMATOLOGY	20/6 (Dec 19)	https://doi.org/10.1007/s40257-019-00466-2	2019-11-14	2021-08-12	20	1	original	USA	3, 4, 5	4	14	10	0	10	1	New Zealand	£3060.00/$4480.00/€3580.00		7.403	Q1	0.1826	46	4264	35	97	0.006	0.688	0.704	1.464
AMERICAN JOURNAL OF CLINICAL DERMATOLOGY	20/6 (Dec 19)	https://doi.org/10.1007/s40257-019-00461-7	2019-07-16	2021-08-19	25	1	review	Netherlands	3	0	22	11	0	11	1	New Zealand	£3060.00/$4480.00/€3580.00		7.403	Q1	0.1826	46	4264	35	97	0.006	0.688	0.704	1.464
AMERICAN JOURNAL OF CLINICAL DERMATOLOGY	20/6 (Dec 19)	https://doi.org/10.1007/s40257-019-00457-3	2019-06-20	2021-08-19	25	0	review	Italy	3	0	13	10	0	10	2	New Zealand	£3060.00/$4480.00/€3580.00		7.403	Q1	0.1826	46	4264	35	97	0.006	0.688	0.704	1.464
AMERICAN JOURNAL OF CLINICAL DERMATOLOGY	20/6 (Dec 19)	https://doi.org/10.1007/s40257-019-00464-4	2019-07-29	2021-08-19	24	1	review	USA	2, 3	0	7	2	0	2	2	New Zealand	£3060.00/$4480.00/€3580.00		7.403	Q1	0.1826	46	4264	35	97	0.006	0.688	0.704	1.464
AMERICAN JOURNAL OF CLINICAL DERMATOLOGY	20/6 (Dec 19)	https://doi.org/10.1007/s40257-019-00453-7	2019-05-28	2021-08-19	26	0	review	USA	3	8	25	10	1	9	2	New Zealand	£3060.00/$4480.00/€3580.00		7.403	Q1	0.1826	46	4264	35	97	0.006	0.688	0.704	1.464
AMERICAN JOURNAL OF CLINICAL DERMATOLOGY	20/4 (Aug 19)	https://doi.org/10.1007/s40257-019-00446-6	2019-05-20	2021-08-19	26	1	original	USA	1, 4, 5	4	16	10	2	8	1	New Zealand	£3060.00/$4480.00/€3580.00		7.403	Q1	0.1826	46	4264	35	97	0.006	0.688	0.704	1.464
AMERICAN JOURNAL OF CLINICAL DERMATOLOGY	20/4 (Aug 19)	https://doi.org/10.1007/s40257-019-00443-9	2019-04-30	2021-08-19	27	0	original	Japan	1	6	18	6	2	4	1	New Zealand	£3060.00/$4480.00/€3580.00		7.403	Q1	0.1826	46	4264	35	97	0.006	0.688	0.704	1.464
AMERICAN JOURNAL OF CLINICAL DERMATOLOGY	20/3 (June 19)	https://doi.org/10.1007/s40257-019-00445-7	2019-05-07	2021-08-19	27	1	original	USA	2, 3, 4	4	20	50	12	38	14	New Zealand	£3060.00/$4480.00/€3580.00		7.403	Q1	0.1826	46	4264	35	97	0.006	0.688	0.704	1.464
AMERICAN JOURNAL OF CLINICAL DERMATOLOGY	20/3 (June 19)	https://doi.org/10.1007/s40257-018-00420-8	2019-01-16	2021-08-19	31	0	original	Taiwan	1	0	21	8	0	8	1	New Zealand	£3060.00/$4480.00/€3580.00		7.403	Q1	0.1826	46	4264	35	97	0.006	0.688	0.704	1.464
AMERICAN JOURNAL OF CLINICAL DERMATOLOGY	20/3 (June 19)	https://doi.org/10.1007/s40257-019-00429-7	2019-03-15	2021-08-19	29	0	original	USA	3	6	13	3	2	1	1	New Zealand	£3060.00/$4480.00/€3580.00		7.403	Q1	0.1826	46	4264	35	97	0.006	0.688	0.704	1.464
AMERICAN JOURNAL OF CLINICAL DERMATOLOGY	20/2 (Apr 19)	https://doi.org/10.1007/s40257-018-0408-z	2018-11-23	2021-08-20	32	0	original	USA	2, 3, 5	5	8	9	0	9	17	New Zealand	£3060.00/$4480.00/€3580.00		7.403	Q1	0.1826	46	4264	35	97	0.006	0.688	0.704	1.464
AMERICAN JOURNAL OF CLINICAL DERMATOLOGY	20/2 (Apr 19)	https://doi.org/10.1007/s40257-018-0415-0	2019-01-07	2021-08-20	31	0	original	Brazil	2, 3	4, 6	9	8	0	8	1	New Zealand	£3060.00/$4480.00/€3580.00		7.403	Q1	0.1826	46	4264	35	97	0.006	0.688	0.704	1.464
AMERICAN JOURNAL OF CLINICAL DERMATOLOGY	20/1 (Feb 19)	https://doi.org/10.1007/s40257-018-0396-z	2018-11-12	2021-08-19	33	1	original	International	1, 4, 5	4	18	10	2	8	1	New Zealand	£3060.00/$4480.00/€3580.00		7.403	Q1	0.1826	46	4264	35	97	0.006	0.688	0.704	1.464
AMERICAN JOURNAL OF CLINICAL DERMATOLOGY	20/1 (Feb 19)	https://doi.org/10.1007/s40257-018-0387-0	2018-09-11	2021-08-19	35	0	original	Thailand	3	0	42	16	10	6	3	New Zealand	£3060.00/$4480.00/€3580.00		7.403	Q1	0.1826	46	4264	35	97	0.006	0.688	0.704	1.464
AMERICAN JOURNAL OF CLINICAL DERMATOLOGY	20/1 (Feb 19)	https://doi.org/10.1007/s40257-018-0395-0	2018-10-30	2021-08-19	33	1	original	USA	1, 4, 5	4	14	15	4	11	6	New Zealand	£3060.00/$4480.00/€3580.00		7.403	Q1	0.1826	46	4264	35	97	0.006	0.688	0.704	1.464
AMERICAN JOURNAL OF CLINICAL DERMATOLOGY	19/6 (Dec 18)	https://doi.org/10.1007/s40257-018-0377-2	2018-08-16	2021-09-02	36	1	review	USA	2	4	4	14	1	13	33	New Zealand	£3060.00/$4480.00/€3580.00		7.403	Q1	0.1826	46	4264	35	97	0.006	0.688	0.704	1.464
AMERICAN JOURNAL OF CLINICAL DERMATOLOGY	19/6 (Dec 18)	https://doi.org/10.1007/s40257-018-0378-1	2018-08-07	2021-09-02	36	0	review	Thailand, USA	3	0	29	6	3	3	1	New Zealand	£3060.00/$4480.00/€3580.00		7.403	Q1	0.1826	46	4264	35	97	0.006	0.688	0.704	1.464
AMERICAN JOURNAL OF CLINICAL DERMATOLOGY	19/6 (Dec 18)	https://doi.org/10.1007/s40257-018-0388-z	2018-09-28	2021-09-02	35	1	original	USA	1, 3, 4	4	3	8	0	8	1	New Zealand	£3060.00/$4480.00/€3580.00		7.403	Q1	0.1826	46	4264	35	97	0.006	0.688	0.704	1.464
AMERICAN JOURNAL OF CLINICAL DERMATOLOGY	19/4 (Aug 18)	https://doi.org/10.1007/s40257-018-0346-9	2018-02-07	2021-09-02	42	1	review	Germany	3	0	12	5	2	3	2	New Zealand	£3060.00/$4480.00/€3580.00		7.403	Q1	0.1826	46	4264	35	97	0.006	0.688	0.704	1.464
AMERICAN JOURNAL OF CLINICAL DERMATOLOGY	19/4 (Aug 18)	https://doi.org/10.1007/s40257-018-0348-7	2018-03-26	2021-09-02	41	0	review	USA	1, 3	0	15	30	0	30	1	New Zealand	£3060.00/$4480.00/€3580.00		7.403	Q1	0.1826	46	4264	35	97	0.006	0.688	0.704	1.464
AMERICAN JOURNAL OF CLINICAL DERMATOLOGY	19/4 (Aug 18)	https://doi.org/10.1007/s40257-018-0354-9	2018-03-29	2021-09-02	41	0	original	France	2, 3	0	7	4	0	4	1	New Zealand	£3060.00/$4480.00/€3580.00		7.403	Q1	0.1826	46	4264	35	97	0.006	0.688	0.704	1.464
AMERICAN JOURNAL OF CLINICAL DERMATOLOGY	19/1 (Feb 18)	https://doi.org/10.1007/s40257-017-0306-9	2017-06-27	2021-09-02	50	1	review	Brazil, Austria	2, 3	0	26	45	1	44	5	New Zealand	£3060.00/$4480.00/€3580.00		7.403	Q1	0.1826	46	4264	35	97	0.006	0.688	0.704	1.464
AMERICAN JOURNAL OF CLINICAL DERMATOLOGY	19/1 (Feb 18)	https://doi.org/10.1007/s40257-017-0313-x	2017-08-16	2021-09-02	48	1	review	Sweden, Germany	3	0	15	60	9	51	1	New Zealand	£3060.00/$4480.00/€3580.00		7.403	Q1	0.1826	46	4264	35	97	0.006	0.688	0.704	1.464
AMERICAN JOURNAL OF CLINICAL DERMATOLOGY	19/1 (Feb 18)	https://doi.org/10.1007/s40257-017-0308-7	2017-06-17	2021-09-02	50	0	review	Canada	2, 3	0	10	22	0	22	3	New Zealand	£3060.00/$4480.00/€3580.00		7.403	Q1	0.1826	46	4264	35	97	0.006	0.688	0.704	1.464
AMERICAN JOURNAL OF CLINICAL DERMATOLOGY	19/1 (Feb 18)	https://doi.org/10.1007/s40257-017-0302-0	2017-06-08	2021-09-02	50	0	review	Portugal, Spain	3	0	22	35	4	31	1	New Zealand	£3060.00/$4480.00/€3580.00		7.403	Q1	0.1826	46	4264	35	97	0.006	0.688	0.704	1.464
CONTACT DERMATITIS	81/6 (Dec 19)	https://doi.org/10.1111/cod.13377	2019-08-06	2021-08-13	24	0	original	Denmark	3, 4, 5	4	7	1	0	1	0	Denmark	$3800/£2533/€3167		6.6	Q1	0.1398	38	7973	112	117	0.005	1.328	0.71	2.036
CONTACT DERMATITIS	81/6 (Dec 19)	https://doi.org/10.1111/cod.13378	2019-08-07	2021-08-13	24	1	original	Netherlands	3	0	14	1	1	0	1	Denmark	$3800/£2533/€3167		6.6	Q1	0.1398	38	7973	112	117	0.005	1.328	0.71	2.036
CONTACT DERMATITIS	80/6 (June 19)	https://doi.org/10.1111/cod.13214	2019-01-16	2021-08-19	31	1	original	Netherlands	3	5	25	10	0	10	0	Denmark	$3800/£2533/€3167		6.6	Q1	0.1398	38	7973	112	117	0.005	1.328	0.71	2.036
CONTACT DERMATITIS	80/6 (June 19)	https://doi.org/10.1111/cod.13231	2019-01-24	2021-08-19	30	0	original	Canada	1, 3	6	15	5	0	5	2	Denmark	$3800/£2533/€3167		6.6	Q1	0.1398	38	7973	112	117	0.005	1.328	0.71	2.036
CONTACT DERMATITIS	80/3 (Mar 19)	https://doi.org/10.1111/cod.13165	2018-11-28	2021-08-19	32	1	original	Honduras	1, 6	6	17	4	2	2	0	Denmark	$3800/£2533/€3167		6.6	Q1	0.1398	38	7973	112	117	0.005	1.328	0.71	2.036
CONTACT DERMATITIS	80/3 (Mar 19)	https://doi.org/10.1111/cod.13181	2018-11-15	2021-08-19	33	0	original	Denmark	3	6	10	10	3	7	0	Denmark	$3800/£2533/€3167		6.6	Q1	0.1398	38	7973	112	117	0.005	1.328	0.71	2.036
CONTACT DERMATITIS	79/6 (Dec 18)	https://doi.org/10.1111/cod.13092	2018-08-22	2021-09-02	36	1	original	Netherlands	3	3	17	13	8	5	1	Denmark	$3800/£2533/€3167		6.6	Q1	0.1398	38	7973	112	117	0.005	1.328	0.71	2.036
CONTACT DERMATITIS	79/6 (Dec 18)	https://doi.org/10.1111/cod.13123	2018-09-28	2021-09-02	35	0	original	Belgium	3	6	6	7	2	5	1	Denmark	$3800/£2533/€3167		6.6	Q1	0.1398	38	7973	112	117	0.005	1.328	0.71	2.036
CONTACT DERMATITIS	79/6 (Dec 18)	https://doi.org/10.1111/cod.13095	2018-09-14	2021-09-02	35	1	original	Australia	2, 5	5	4	7	0	7	0	Denmark	$3800/£2533/€3167		6.6	Q1	0.1398	38	7973	112	117	0.005	1.328	0.71	2.036
CONTACT DERMATITIS	79/6 (Dec 18)	https://doi.org/10.1111/cod.13102	2018-09-12	2021-09-02	35	0	original	China	3	6	13	8	5	3	1	Denmark	$3800/£2533/€3167		6.6	Q1	0.1398	38	7973	112	117	0.005	1.328	0.71	2.036
JOURNAL OF THE EUROPEAN ACADEMY OF DERMATOLOGY AND VENEREOLOGY	33/12 (Dec 19)	https://doi.org/10.1111/jdv.15913	2019-08-27	2021-08-19	23	1	review	Germany	3	0	12	10	3	7	5	UK	$3950/£2650/€3300		6.166	Q1	0.1973		19427	360	447	0.003	0.658	0.903	1.63
JOURNAL OF THE EUROPEAN ACADEMY OF DERMATOLOGY AND VENEREOLOGY	33/12 (Dec 19)	https://doi.org/10.1111/jdv.15859	2019-08-12	2021-08-19	24	0	review	Australia, Vietnam	1, 2	0	13	5	0	5	3	UK	$3950/£2650/€3300		6.166	Q1	0.1973		19427	360	447	0.003	0.658	0.903	1.63
JOURNAL OF THE EUROPEAN ACADEMY OF DERMATOLOGY AND VENEREOLOGY	33/12 (Dec 19)	https://doi.org/10.1111/jdv.15789	2019-07-08	2021-08-13	25	0	original	Spain	3	0	11	3	0	3	5	UK	$3950/£2650/€3300		6.166	Q1	0.1973		19427	360	447	0.003	0.658	0.903	1.63
JOURNAL OF THE EUROPEAN ACADEMY OF DERMATOLOGY AND VENEREOLOGY	33/12 (Dec 19)	https://doi.org/10.1111/jdv.15814	2019-07-18	2021-08-13	24	1	original	Netherlands	3	0	6	1	0	1	1	UK	$3950/£2650/€3300		6.166	Q1	0.1973		19427	360	447	0.003	0.658	0.903	1.63
JOURNAL OF THE EUROPEAN ACADEMY OF DERMATOLOGY AND VENEREOLOGY	33/12 (Dec 19)	https://doi.org/10.1111/jdv.15862	2019-08-13	2021-08-19	24	1	original	US, Germany	2, 3, 4	4	4	9	1	8	10	UK	$3950/£2650/€3300		6.166	Q1	0.1973		19427	360	447	0.003	0.658	0.903	1.63
JOURNAL OF THE EUROPEAN ACADEMY OF DERMATOLOGY AND VENEREOLOGY	33/12 (Dec 19)	https://doi.org/10.1111/jdv.15983	2019-09-28	2021-08-19	22	0	original	Switzerland	3	4	9	0	0	0	0	UK	$3950/£2650/€3300		6.166	Q1	0.1973		19427	360	447	0.003	0.658	0.903	1.63
JOURNAL OF THE EUROPEAN ACADEMY OF DERMATOLOGY AND VENEREOLOGY	33/12 (Dec 19)	https://doi.org/10.1111/jdv.15785	2019-07-09	2021-08-19	25	1	original	France	4	4	18	3	1	2	2	UK	$3950/£2650/€3300		6.166	Q1	0.1973		19427	360	447	0.003	0.658	0.903	1.63
JOURNAL OF THE EUROPEAN ACADEMY OF DERMATOLOGY AND VENEREOLOGY	33/12 (Dec 19)	https://doi.org/10.1111/jdv.15817	2019-07-20	2021-08-19	24	0	original	International	1, 3	0	31	5	1	4	0	UK	$3950/£2650/€3300		6.166	Q1	0.1973		19427	360	447	0.003	0.658	0.903	1.63
JOURNAL OF THE EUROPEAN ACADEMY OF DERMATOLOGY AND VENEREOLOGY	33/12 (Dec 19)	https://doi.org/10.1111/jdv.15905	2019-08-23	2021-08-19	23	1	original	Germany	3	6	10	9	1	8	1	UK	$3950/£2650/€3300		6.166	Q1	0.1973		19427	360	447	0.003	0.658	0.903	1.63
JOURNAL OF THE EUROPEAN ACADEMY OF DERMATOLOGY AND VENEREOLOGY	33/12 (Dec 19)	https://doi.org/10.1111/jdv.15820	2019-07-20	2021-08-19	24	0	original	China	3	4, 6	41	13	0	13	11	UK	$3950/£2650/€3300		6.166	Q1	0.1973		19427	360	447	0.003	0.658	0.903	1.63
JOURNAL OF THE EUROPEAN ACADEMY OF DERMATOLOGY AND VENEREOLOGY	33/9 (Sept 19)	https://doi.org/10.1111/jdv.15653	2019-05-03	2021-08-19	27	1	review	USA	2, 3, 5	4	10	29	2	27	0	UK	$3950/£2650/€3300		6.166	Q1	0.1973		19427	360	447	0.003	0.658	0.903	1.63
JOURNAL OF THE EUROPEAN ACADEMY OF DERMATOLOGY AND VENEREOLOGY	33/9 (Sept 19)	https://doi.org/10.1111/jdv.15679	2019-05-13	2021-08-19	27	0	review	Australia	2	0	19	18	2	16	0	UK	$3950/£2650/€3300		6.166	Q1	0.1973		19427	360	447	0.003	0.658	0.903	1.63
JOURNAL OF THE EUROPEAN ACADEMY OF DERMATOLOGY AND VENEREOLOGY	33/9 (Sept 19)	https://doi.org/10.1111/jdv.15614	2019-04-12	2021-08-19	28	1	original	UK	3	6, 7	8	8	0	8	4	UK	$3950/£2650/€3300		6.166	Q1	0.1973		19427	360	447	0.003	0.658	0.903	1.63
JOURNAL OF THE EUROPEAN ACADEMY OF DERMATOLOGY AND VENEREOLOGY	33/9 (Sept 19)	https://doi.org/10.1111/jdv.15638	2019-04-22	2021-08-19	27	0	original	France	3	0	5	3	1	2	1	UK	$3950/£2650/€3300		6.166	Q1	0.1973		19427	360	447	0.003	0.658	0.903	1.63
JOURNAL OF THE EUROPEAN ACADEMY OF DERMATOLOGY AND VENEREOLOGY	33/6 (June 19)	https://doi.org/10.1111/jdv.15524	2019-02-23	2021-08-19	29	0	review	South Africa	3	6	15	15	1	14	3	UK	$3950/£2650/€3300		6.166	Q1	0.1973		19427	360	447	0.003	0.658	0.903	1.63
JOURNAL OF THE EUROPEAN ACADEMY OF DERMATOLOGY AND VENEREOLOGY	33/6 (June 19)	https://doi.org/10.1111/jdv.15342	2018-11-13	2021-08-19	33	1	review	Germany	3	6	18	19	4	15	17	UK	$3950/£2650/€3300		6.166	Q1	0.1973		19427	360	447	0.003	0.658	0.903	1.63
JOURNAL OF THE EUROPEAN ACADEMY OF DERMATOLOGY AND VENEREOLOGY	33/6 (June 19)	https://doi.org/10.1111/jdv.15369	2018-11-25	2021-08-19	32	1	original	International	2, 3, 4, 5	4	21	10	4	6	0	UK	$3950/£2650/€3300		6.166	Q1	0.1973		19427	360	447	0.003	0.658	0.903	1.63
JOURNAL OF THE EUROPEAN ACADEMY OF DERMATOLOGY AND VENEREOLOGY	33/6 (June 19)	https://doi.org/10.1111/jdv.15398	2019-03-27	2021-08-19	28	0	original	International	3, 4	4	14	8	0	8	0	UK	$3950/£2650/€3300		6.166	Q1	0.1973		19427	360	447	0.003	0.658	0.903	1.63
JOURNAL OF THE EUROPEAN ACADEMY OF DERMATOLOGY AND VENEREOLOGY	33/6 (June 19)	https://doi.org/10.1111/jdv.15475	2019-02-05	2021-08-19	30	1	original	UK	1, 2, 3	7	20	7	5	2	15	UK	$3950/£2650/€3300		6.166	Q1	0.1973		19427	360	447	0.003	0.658	0.903	1.63
JOURNAL OF THE EUROPEAN ACADEMY OF DERMATOLOGY AND VENEREOLOGY	33/6 (June 19)	https://doi.org/10.1111/jdv.15424	2019-01-11	2021-08-19	31	0	original	Denmark	1, 2	6	27	13	11	2	0	UK	$3950/£2650/€3300		6.166	Q1	0.1973		19427	360	447	0.003	0.658	0.903	1.63
JOURNAL OF THE EUROPEAN ACADEMY OF DERMATOLOGY AND VENEREOLOGY	33/3 (Mar 19)	https://doi.org/10.1111/jdv.15180	2018-07-13	2021-08-19	37	1	review	USA	3	6	23	5	0	5	1	UK	$3950/£2650/€3300		6.166	Q1	0.1973		19427	360	447	0.003	0.658	0.903	1.63
JOURNAL OF THE EUROPEAN ACADEMY OF DERMATOLOGY AND VENEREOLOGY	33/3 (Mar 19)	https://doi.org/10.1111/jdv.15315	2018-11-08	2021-08-19	33	0	review	Germany	3	0	26	11	2	9	2	UK	$3950/£2650/€3300		6.166	Q1	0.1973		19427	360	447	0.003	0.658	0.903	1.63
JOURNAL OF THE EUROPEAN ACADEMY OF DERMATOLOGY AND VENEREOLOGY	33/3 (Mar 19)	https://doi.org/10.1111/jdv.15389	2018-12-06	2021-08-19	32	1	original	Netherlands	3	6	12	4	0	4	1	UK	$3950/£2650/€3300		6.166	Q1	0.1973		19427	360	447	0.003	0.658	0.903	1.63
JOURNAL OF THE EUROPEAN ACADEMY OF DERMATOLOGY AND VENEREOLOGY	33/3 (Mar 19)	https://doi.org/10.1111/jdv.15309	2018-11-08	2021-08-19	33	0	original	Germany	3	6	13	1	1	0	10	UK	$3950/£2650/€3300		6.166	Q1	0.1973		19427	360	447	0.003	0.658	0.903	1.63
JOURNAL OF THE EUROPEAN ACADEMY OF DERMATOLOGY AND VENEREOLOGY	33/3 (Mar 19)	https://doi.org/10.1111/jdv.15292	2018-10-16	2021-08-19	34	1	original	Japan	3, 4	4	19	15	2	13	0	UK	$3950/£2650/€3300		6.166	Q1	0.1973		19427	360	447	0.003	0.658	0.903	1.63
JOURNAL OF THE EUROPEAN ACADEMY OF DERMATOLOGY AND VENEREOLOGY	33/3 (Mar 19)	https://doi.org/10.1111/jdv.15290	2018-10-14	2021-08-19	34	0	original	Taiwan	3	2, 6	11	7	1	6	11	UK	$3950/£2650/€3300		6.166	Q1	0.1973		19427	360	447	0.003	0.658	0.903	1.63
JOURNAL OF THE EUROPEAN ACADEMY OF DERMATOLOGY AND VENEREOLOGY	32/12 (Dec 18)	https://doi.org/10.1111/jdv.15094	2018-05-30	2021-09-02	39	1	original	UK	3, 4	4	9	1	0	1	0	UK	$3950/£2650/€3300		6.166	Q1	0.1973		19427	360	447	0.003	0.658	0.903	1.63
JOURNAL OF THE EUROPEAN ACADEMY OF DERMATOLOGY AND VENEREOLOGY	32/12 (Dec 18)	https://doi.org/10.1111/jdv.15021	2018-05-02	2021-09-02	40	0	original	Denmark	2, 3	4	8	6	0	6	1	UK	$3950/£2650/€3300		6.166	Q1	0.1973		19427	360	447	0.003	0.658	0.903	1.63
JOURNAL OF THE EUROPEAN ACADEMY OF DERMATOLOGY AND VENEREOLOGY	32/12 (Dec 18)	https://doi.org/10.1111/jdv.15107	2018-06-05	2021-09-02	38	1	original	Germany, USA	3, 4	4, 8	10	15	5	10	0	UK	$3950/£2650/€3300		6.166	Q1	0.1973		19427	360	447	0.003	0.658	0.903	1.63
JOURNAL OF THE EUROPEAN ACADEMY OF DERMATOLOGY AND VENEREOLOGY	32/12 (Dec 18)	https://doi.org/10.1111/jdv.15186	2018-07-19	2021-09-02	37	0	original	France	2, 3, 4	4	8	10	6	4	6	UK	$3950/£2650/€3300		6.166	Q1	0.1973		19427	360	447	0.003	0.658	0.903	1.63
JOURNAL OF THE EUROPEAN ACADEMY OF DERMATOLOGY AND VENEREOLOGY	32/12 (Dec 18)	https://doi.org/10.1111/jdv.15030	2018-04-28	2021-09-02	40	1	original	Germany	3	0	8	1	0	1	0	UK	$3950/£2650/€3300		6.166	Q1	0.1973		19427	360	447	0.003	0.658	0.903	1.63
JOURNAL OF THE EUROPEAN ACADEMY OF DERMATOLOGY AND VENEREOLOGY	32/12 (Dec 18)	https://doi.org/10.1111/jdv.15074	2018-05-15	2021-09-02	39	0	original	Germany	3	4	6	5	3	2	0	UK	$3950/£2650/€3300		6.166	Q1	0.1973		19427	360	447	0.003	0.658	0.903	1.63
JOURNAL OF THE EUROPEAN ACADEMY OF DERMATOLOGY AND VENEREOLOGY	32/9 (Sept 18)	https://doi.org/10.1111/jdv.15039	2018-05-05	2021-09-02	39	1	review	Austria	1, 3	1, 6	81	41	2	39	18	UK	$3950/£2650/€3300		6.166	Q1	0.1973		19427	360	447	0.003	0.658	0.903	1.63
JOURNAL OF THE EUROPEAN ACADEMY OF DERMATOLOGY AND VENEREOLOGY	32/9 (Sept 18)	https://doi.org/10.1111/jdv.14975	2018-03-31	2021-09-02	41	0	review	France	3	0	6	0	0	0	0	UK	$3950/£2650/€3300		6.166	Q1	0.1973		19427	360	447	0.003	0.658	0.903	1.63
JOURNAL OF THE EUROPEAN ACADEMY OF DERMATOLOGY AND VENEREOLOGY	32/9 (Sept 18)	https://doi.org/10.1111/jdv.14878	2018-02-14	2021-09-02	42	1	original	International	3, 4	4	25	85	6	79	51	UK	$3950/£2650/€3300		6.166	Q1	0.1973		19427	360	447	0.003	0.658	0.903	1.63
JOURNAL OF THE EUROPEAN ACADEMY OF DERMATOLOGY AND VENEREOLOGY	32/9 (Sept 18)	https://doi.org/10.1111/jdv.14910	2018-03-06	2021-09-02	41	1	original	USA	3, 4	4	11	12	1	11	1	UK	$3950/£2650/€3300		6.166	Q1	0.1973		19427	360	447	0.003	0.658	0.903	1.63
JOURNAL OF THE EUROPEAN ACADEMY OF DERMATOLOGY AND VENEREOLOGY	32/9 (Sept 18)	https://doi.org/10.1111/jdv.14937	2018-03-10	2021-09-02	41	0	original	International	3, 4	4	44	13	3	10	6	UK	$3950/£2650/€3300		6.166	Q1	0.1973		19427	360	447	0.003	0.658	0.903	1.63
JOURNAL OF THE EUROPEAN ACADEMY OF DERMATOLOGY AND VENEREOLOGY	32/9 (Sept 18)	https://doi.org/10.1111/jdv.14865	2018-02-11	2021-09-02	42	0	original	South Korea	3, 4	4	24	5	0	5	0	UK	$3950/£2650/€3300		6.166	Q1	0.1973		19427	360	447	0.003	0.658	0.903	1.63
JOURNAL OF THE EUROPEAN ACADEMY OF DERMATOLOGY AND VENEREOLOGY	32/9 (Sept 18)	https://doi.org/10.1111/jdv.14973	2018-03-26	2021-09-02	41	1	original	Netherlands	3	0	13	7	0	7	14	UK	$3950/£2650/€3300		6.166	Q1	0.1973		19427	360	447	0.003	0.658	0.903	1.63
JOURNAL OF THE EUROPEAN ACADEMY OF DERMATOLOGY AND VENEREOLOGY	32/9 (Sept 18)	https://doi.org/10.1111/jdv.14970	2018-03-26	2021-09-02	41	0	original	Spain	3	0	11	10	5	5	8	UK	$3950/£2650/€3300		6.166	Q1	0.1973		19427	360	447	0.003	0.658	0.903	1.63
JOURNAL OF THE EUROPEAN ACADEMY OF DERMATOLOGY AND VENEREOLOGY	32/6 (June 18)	https://doi.org/10.1111/jdv.14885	2018-02-25	2021-09-02	42	1	original	Belgium	1, 2	0	6	19	6	13	0	UK	$3950/£2650/€3300		6.166	Q1	0.1973		19427	360	447	0.003	0.658	0.903	1.63
JOURNAL OF THE EUROPEAN ACADEMY OF DERMATOLOGY AND VENEREOLOGY	32/6 (June 18)	https://doi.org/10.1111/jdv.14843	2018-02-06	2021-09-02	42	1	original	China	3	6	15	8	0	8	1	UK	$3950/£2650/€3300		6.166	Q1	0.1973		19427	360	447	0.003	0.658	0.903	1.63
JOURNAL OF THE EUROPEAN ACADEMY OF DERMATOLOGY AND VENEREOLOGY	32/6 (June 18)	https://doi.org/10.1111/jdv.14671	2017-11-08	2021-09-02	45	0	original	Austria	3	0	9	4	0	4	0	UK	$3950/£2650/€3300		6.166	Q1	0.1973		19427	360	447	0.003	0.658	0.903	1.63
JOURNAL OF THE EUROPEAN ACADEMY OF DERMATOLOGY AND VENEREOLOGY	32/6 (June 18)	https://doi.org/10.1111/jdv.14870	2018-02-14	2021-09-02	42	0	original	Norway	3	0	7	11	0	11	1	UK	$3950/£2650/€3300		6.166	Q1	0.1973		19427	360	447	0.003	0.658	0.903	1.63
JOURNAL OF THE EUROPEAN ACADEMY OF DERMATOLOGY AND VENEREOLOGY	32/3 (Mar 18)	https://doi.org/10.1111/jdv.14542	2017-08-28	2021-09-02	48	1	original	International	2, 3, 4	4	16	73	12	61	4	UK	$3950/£2650/€3300		6.166	Q1	0.1973		19427	360	447	0.003	0.658	0.903	1.63
JOURNAL OF THE EUROPEAN ACADEMY OF DERMATOLOGY AND VENEREOLOGY	32/3 (Mar 18)	https://doi.org/10.1111/jdv.14587	2017-09-12	2021-09-02	47	0	original	Netherlands	3	6	15	7	1	6	1	UK	$3950/£2650/€3300		6.166	Q1	0.1973		19427	360	447	0.003	0.658	0.903	1.63
JOURNAL OF THE EUROPEAN ACADEMY OF DERMATOLOGY AND VENEREOLOGY	32/3 (Mar 18)	https://doi.org/10.1111/jdv.14605	2017-09-28	2021-09-02	47	1	original	Germany	3, 4	4	25	48	1	47	3	UK	$3950/£2650/€3300		6.166	Q1	0.1973		19427	360	447	0.003	0.658	0.903	1.63
JOURNAL OF THE EUROPEAN ACADEMY OF DERMATOLOGY AND VENEREOLOGY	32/3 (Mar 18)	https://doi.org/10.1111/jdv.14604	2017-09-28	2021-09-02	47	0	original	Germany	3, 4	4	9	9	3	6	0	UK	$3950/£2650/€3300		6.166	Q1	0.1973		19427	360	447	0.003	0.658	0.903	1.63
JOURNAL OF THE EUROPEAN ACADEMY OF DERMATOLOGY AND VENEREOLOGY	32/3 (Mar 18)	https://doi.org/10.1111/jdv.14686	2017-11-10	2021-09-02	45	1	original	Ireland	3, 4	4	26	19	1	18	2	UK	$3950/£2650/€3300		6.166	Q1	0.1973		19427	360	447	0.003	0.658	0.903	1.63
JOURNAL OF THE EUROPEAN ACADEMY OF DERMATOLOGY AND VENEREOLOGY	32/3 (Mar 18)	https://doi.org/10.1111/jdv.14681	2017-11-08	2021-09-02	45	0	original	Singapore	3	0	9	4	0	4	0	UK	$3950/£2650/€3300		6.166	Q1	0.1973		19427	360	447	0.003	0.658	0.903	1.63
JOURNAL DER DEUTSCHEN DERMATOLOGISCHEN GESELLSCHAFT	17/12 (Dec 19)	https://doi.org/10.1111/ddg.14001	2019-12-17	2021-08-20	20	0	review	Canada	3	1, 6	3	0	0	0	1	Germany	$3300/£2200/€2750		5.584	Q1	0.2539		3597	73	119	0.006	0.125	0.734	1.154
JOURNAL DER DEUTSCHEN DERMATOLOGISCHEN GESELLSCHAFT	17/9 (Sept 19)	https://doi.org/10.1111/ddg.13930	2019-09-05	2021-08-20	23	1	review	Austria	3	0	10	2	2	0	0	Germany	$3300/£2200/€2750		5.584	Q1	0.2539		3597	73	119	0.006	0.125	0.734	1.154
JOURNAL DER DEUTSCHEN DERMATOLOGISCHEN GESELLSCHAFT	17/9 (Sept 19)	https://doi.org/10.1111/ddg.13749	2019-01-15	2021-08-20	31	1	original	Germany	3	4	13	3	1	2	1	Germany	$3300/£2200/€2750		5.584	Q1	0.2539		3597	73	119	0.006	0.125	0.734	1.154
JOURNAL DER DEUTSCHEN DERMATOLOGISCHEN GESELLSCHAFT	17/9 (Sept 19)	https://doi.org/10.1111/ddg.13931	2019-09-20	2021-08-20	23	0	original	Germany	3	4, 6	6	0	0	0	0	Germany	$3300/£2200/€2750		5.584	Q1	0.2539		3597	73	119	0.006	0.125	0.734	1.154
JOURNAL DER DEUTSCHEN DERMATOLOGISCHEN GESELLSCHAFT	17/3 (Mar 19)	https://doi.org/10.1111/ddg.13748	2019-01-22	2021-08-20	30	1	original	Austria	3	0	30	0	0	0	1	Germany	$3300/£2200/€2750		5.584	Q1	0.2539		3597	73	119	0.006	0.125	0.734	1.154
JOURNAL DER DEUTSCHEN DERMATOLOGISCHEN GESELLSCHAFT	17/3 (Mar 19)	https://doi.org/10.1111/ddg.13773	2019-03-09	2021-08-20	29	0	original	Germany, Switzerland	3	4	11	7	0	7	1	Germany	$3300/£2200/€2750		5.584	Q1	0.2539		3597	73	119	0.006	0.125	0.734	1.154
DERMATOLOGY	234/3-4 (Sept 18)	https://doi.org/10.1159/000490344	2018-09-01	2021-09-02	36	1	original	Netherlands	2	5	8	20	2	18	3	Switzerland	CHF 3,000.00 / USD 3,530.00 / EUR 3,000.00		5.366	Q1	0.0765		6824	70	90	0.002	0.006	0.978	0.694
DERMATOLOGY	234/3-4 (Sept 18)	https://doi.org/10.1159/000490891	2018-09-01	2021-09-02	36	0	original	France	3	0	7	3	1	2	2	Switzerland	CHF 3,000.00 / USD 3,530.00 / EUR 3,000.00		5.366	Q1	0.0765		6824	70	90	0.002	0.006	0.978	0.694
DERMATOLOGY	234/1-2 (July 18)	https://doi.org/10.1159/000489118	2018-07-01	2021-09-02	38	1	original	Netherlands	2	0	5	2	0	2	0	Switzerland	CHF 3,000.00 / USD 3,530.00 / EUR 3,000.00		5.366	Q1	0.0765		6824	70	90	0.002	0.006	0.978	0.694
DERMATOLOGY	234/1-2 (July 18)	https://doi.org/10.1159/000487799	2018-07-01	2021-09-02	38	0	original	Italy	3	0	17	14	3	11	1	Switzerland	CHF 3,000.00 / USD 3,530.00 / EUR 3,000.00		5.366	Q1	0.0765		6824	70	90	0.002	0.006	0.978	0.694
Advances in Wound Care	8/6 (June 19)	https://doi.org/10.1089/wound.2018.0850	2019-06-06	2021-08-20	26	1	review	Japan	3	6	12	28	2	26	5	USA	openaccess@liebertpub.com not advertised, need to email		4.73	Q1	0.1658		3381	84	93	0.002	0.252	0.423	0.42
Advances in Wound Care	8/6 (June 19)	https://doi.org/10.1089/wound.2018.0835	2019-06-06	2021-08-20	26	0	review	Japan	3	6	9	0	0	0	0	USA	openaccess@liebertpub.com not advertised, need to email		4.73	Q1	0.1658		3381	84	93	0.002	0.252	0.423	0.42
Advances in Wound Care	8/3 (Mar 19)	https://doi.org/10.1089/wound.2018.0827	2019-03-06	2021-08-20	29	1	original	USA	1, 3, 5	6	8	9	2	7	97	USA	openaccess@liebertpub.com not advertised, need to email		4.73	Q1	0.1658		3381	84	93	0.002	0.252	0.423	0.42
Advances in Wound Care	8/3 (Mar 19)	https://doi.org/10.1089/wound.2018.0806	2019-03-06	2021-08-20	29	1	original	USA	3	0	14	1	0	1	1	USA	openaccess@liebertpub.com not advertised, need to email		4.73	Q1	0.1658		3381	84	93	0.002	0.252	0.423	0.42
Advances in Wound Care	8/3 (Mar 19)	https://doi.org/10.1089/wound.2018.0834	2019-03-06	2021-08-20	29	0	original	Japan	1, 3	6	16	0	0	0	0	USA	openaccess@liebertpub.com not advertised, need to email		4.73	Q1	0.1658		3381	84	93	0.002	0.252	0.423	0.42
Advances in Wound Care	8/3 (Mar 19)	https://doi.org/10.1089/wound.2018.0832	2019-03-06	2021-08-20	29	0	original	USA	3	unknown	18	2	0	2	0	USA	openaccess@liebertpub.com not advertised, need to email		4.73	Q1	0.1658		3381	84	93	0.002	0.252	0.423	0.42
Advances in Wound Care	7/12 (Dec 18)	https://doi.org/10.1089/wound.2018.0855	2018-12-08	2021-09-02	32	1	original	USA	1, 2, 5	0	18	11	0	11	2	USA	openaccess@liebertpub.com not advertised, need to email		4.73	Q1	0.1658		3381	84	93	0.002	0.252	0.423	0.42
Advances in Wound Care	7/12 (Dec 18)	https://doi.org/10.1089/wound.2018.0801	2018-12-08	2021-09-02	32	0	original	USA	1	1, 5, 6	4	1	0	1	0	USA	openaccess@liebertpub.com not advertised, need to email		4.73	Q1	0.1658		3381	84	93	0.002	0.252	0.423	0.42
Advances in Wound Care	7/9 (Sept 18)	https://doi.org/10.1089/wound.2017.0775	2018-09-01	2021-09-02	36	1	original	USA	1, 2, 3	6	19	55	0	55	0	USA	openaccess@liebertpub.com not advertised, need to email		4.73	Q1	0.1658		3381	84	93	0.002	0.252	0.423	0.42
Advances in Wound Care	7/9 (Sept 18)	https://doi.org/10.1089/wound.2018.0800	2018-09-01	2021-09-02	36	1	original	USA	3	0	5	5	1	4	1	USA	openaccess@liebertpub.com not advertised, need to email		4.73	Q1	0.1658		3381	84	93	0.002	0.252	0.423	0.42
Advances in Wound Care	7/9 (Sept 18)	https://doi.org/10.1089/wound.2017.0782	2018-09-01	2021-09-02	36	0	original	UK, Switzerland	2, 5	5	11	2	1	1	2	USA	openaccess@liebertpub.com not advertised, need to email		4.73	Q1	0.1658		3381	84	93	0.002	0.252	0.423	0.42
Advances in Wound Care	7/8 (Aug 18)	https://doi.org/10.1089/wound.2017.0779	2018-08-01	2021-09-02	37	0	original	USA	3	6	8	2	0	2	1	USA	openaccess@liebertpub.com not advertised, need to email		4.73	Q1	0.1658		3381	84	93	0.002	0.252	0.423	0.42
Advances in Wound Care	7/6 (June 18)	https://doi.org/10.1089/wound.2017.0778	2018-06-01	2021-09-02	39	1	original	Italy	3	0	25	12	1	11	1	USA	openaccess@liebertpub.com not advertised, need to email		4.73	Q1	0.1658		3381	84	93	0.002	0.252	0.423	0.42
Advances in Wound Care	7/6 (June 18)	https://doi.org/10.1089/wound.2017.0777	2018-06-01	2021-09-02	39	0	original	USA	1, 5	5	17	1	1	0	0	USA	openaccess@liebertpub.com not advertised, need to email		4.73	Q1	0.1658		3381	84	93	0.002	0.252	0.423	0.42
Advances in Wound Care	7/3 (Mar 18)	https://doi.org/10.1089/wound.2017.0738	2018-03-01	2021-09-02	42	1	original	USA	5	5	8	2	0	2	1	USA	openaccess@liebertpub.com not advertised, need to email		4.73	Q1	0.1658		3381	84	93	0.002	0.252	0.423	0.42
Advances in Wound Care	7/3 (Mar 18)	https://doi.org/10.1089/wound.2017.0743	2018-03-01	2021-09-02	42	1	review	USA	3, 5	6	13	35	5	30	5	USA	openaccess@liebertpub.com not advertised, need to email		4.73	Q1	0.1658		3381	84	93	0.002	0.252	0.423	0.42
Advances in Wound Care	7/3 (Mar 18)	https://doi.org/10.1089/wound.2016.0724	2018-03-01	2021-09-02	42	0	review	Singapore, UK	1	6	17	10	0	10	2	USA	openaccess@liebertpub.com not advertised, need to email		4.73	Q1	0.1658		3381	84	93	0.002	0.252	0.423	0.42
Advances in Wound Care	7/1 (Jan 18)	https://doi.org/10.1089/wound.2017.0772	2018-01-01	2021-09-02	44	0	original	USA	3	6	17	8	1	7	0	USA	openaccess@liebertpub.com not advertised, need to email		4.73	Q1	0.1658		3381	84	93	0.002	0.252	0.423	0.42
Pigment Cell & Melanoma Research	32/6 (Nov 19)	https://doi.org/10.1111/pcmr.12801	2019-06-06	2021-08-13	26	0	original	Germany	1	1, 6	12	6	2	4	1	Denmark	$4300/£2850/€3600		4.693	Q1	0.1223		5765	78	102	0.001	0.032	0.648	1.147
Pigment Cell & Melanoma Research	32/6 (Nov 19)	https://doi.org/10.1111/pcmr.12802	2019-06-17	2021-08-13	25	1	original	UK	1, 3	6, 7	20	18	9	9	2	Denmark	$4300/£2850/€3600		4.693	Q1	0.1223		5765	78	102	0.001	0.032	0.648	1.147
Pigment Cell & Melanoma Research	32/6 (Nov 19)	https://doi.org/10.1111/pcmr.12819	2019-08-12	2021-08-20	24	0	review	Italy	3	0	13	1	1	0	0	Denmark	$4300/£2850/€3600		4.693	Q1	0.1223		5765	78	102	0.001	0.032	0.648	1.147
Pigment Cell & Melanoma Research	32/5 (Sept 19)	https://doi.org/10.1111/pcmr.12803	2019-06-23	2021-08-20	25	1	review	Netherlands	3	6	12	17	2	15	2	Denmark	$4300/£2850/€3600		4.693	Q1	0.1223		5765	78	102	0.001	0.032	0.648	1.147
Pigment Cell & Melanoma Research	32/5 (Sept 19)	https://doi.org/10.1111/pcmr.12779	2019-03-06	2021-08-20	29	0	original	Japan	3	6	17	5	0	5	41	Denmark	$4300/£2850/€3600		4.693	Q1	0.1223		5765	78	102	0.001	0.032	0.648	1.147
Pigment Cell & Melanoma Research	32/5 (Sept 19)	https://doi.org/10.1111/pcmr.12778	2019-03-06	2021-08-20	29	1	original	USA	1	1	13	3	0	3	1	Denmark	$4300/£2850/€3600		4.693	Q1	0.1223		5765	78	102	0.001	0.032	0.648	1.147
Pigment Cell & Melanoma Research	32/5 (Sept 19)	https://doi.org/10.1111/pcmr.12780	2019-03-08	2021-08-20	29	0	original	USA	1, 3, 6	6	14	3	2	1	1	Denmark	$4300/£2850/€3600		4.693	Q1	0.1223		5765	78	102	0.001	0.032	0.648	1.147
Pigment Cell & Melanoma Research	32/5 (Sept 19)	https://doi.org/10.1111/pcmr.12782	2019-03-09	2021-08-20	29	1	original	UK	1, 3	1, 6	16	3	0	3	7	Denmark	$4300/£2850/€3600		4.693	Q1	0.1223		5765	78	102	0.001	0.032	0.648	1.147
Pigment Cell & Melanoma Research	32/5 (Sept 19)	https://doi.org/10.1111/pcmr.12790	2019-05-11	2021-08-20	27	1	original	China	3	6	12	7	0	7	1	Denmark	$4300/£2850/€3600		4.693	Q1	0.1223		5765	78	102	0.001	0.032	0.648	1.147
Pigment Cell & Melanoma Research	32/5 (Sept 19)	https://doi.org/10.1111/pcmr.12788	2019-05-07	2021-08-20	27	0	original	USA	3	1, 4, 6	10	10	1	9	4	Denmark	$4300/£2850/€3600		4.693	Q1	0.1223		5765	78	102	0.001	0.032	0.648	1.147
Pigment Cell & Melanoma Research	32/2 (Mar 19)	https://doi.org/10.1111/pcmr.12741	2018-10-01	2021-08-20	34	1	original	USA	3	6, 7	16	16	1	15	1	Denmark	$4300/£2850/€3600		4.693	Q1	0.1223		5765	78	102	0.001	0.032	0.648	1.147
Pigment Cell & Melanoma Research	32/2 (Mar 19)	https://doi.org/10.1111/pcmr.12742	2018-10-03	2021-08-20	34	0	original	USA	3	6	14	7	0	7	1	Denmark	$4300/£2850/€3600		4.693	Q1	0.1223		5765	78	102	0.001	0.032	0.648	1.147
Pigment Cell & Melanoma Research	31/2 (Mar 18)	https://doi.org/10.1111/pcmr.12650	2017-10-03	2021-09-03	47	1	original	UK	1	7	23	7	1	6	9	Denmark	$4300/£2850/€3600		4.693	Q1	0.1223		5765	78	102	0.001	0.032	0.648	1.147
Pigment Cell & Melanoma Research	31/2 (Mar 18)	https://doi.org/10.1111/pcmr.12662	2017-10-20	2021-09-03	46	0	original	Japan	3	6	14	13	3	10	0	Denmark	$4300/£2850/€3600		4.693	Q1	0.1223		5765	78	102	0.001	0.032	0.648	1.147
JOURNAL OF DERMATOLOGICAL SCIENCE	96/3 (Dec 19)	https://doi.org/10.1016/j.jdermsci.2019.09.003	2019-09-10	2021-08-13	23	1	original	USA	1, 3, 4	4	5	2	0	2	1	Ireland	3730		4.563	Q1	0.0737	42	6869	73	86	0.003	0.083	0.541	0.408
JOURNAL OF DERMATOLOGICAL SCIENCE	96/3 (Dec 19)	https://doi.org/10.1016/j.jdermsci.2019.09.004	2019-09-16	2021-08-20	23	0	original	Japan	1	6	7	3	0	3	2	Ireland	3730		4.563	Q1	0.0737	42	6869	73	86	0.003	0.083	0.541	0.408
JOURNAL OF DERMATOLOGICAL SCIENCE	94/3 (June 19)	https://doi.org/10.1016/j.jdermsci.2019.04.001	2019-04-06	2021-08-20	28	0	original	France	1	1, 6	8	2	0	2	0	Ireland	3730		4.563	Q1	0.0737	42	6869	73	86	0.003	0.083	0.541	0.408
JOURNAL OF DERMATOLOGICAL SCIENCE	94/3 (June 19)	https://doi.org/10.1016/j.jdermsci.2019.05.004	2019-05-16	2021-08-20	27	1	original	China	3	6	11	8	3	5	1	Ireland	3730		4.563	Q1	0.0737	42	6869	73	86	0.003	0.083	0.541	0.408
JOURNAL OF DERMATOLOGICAL SCIENCE	94/3 (June 19)	https://doi.org/10.1016/j.jdermsci.2019.05.008	2019-06-01	2021-08-20	26	1	original	Japan	3, 4	4	8	4	2	2	0	Ireland	3730		4.563	Q1	0.0737	42	6869	73	86	0.003	0.083	0.541	0.408
JOURNAL OF DERMATOLOGICAL SCIENCE	94/3 (June 19)	https://doi.org/10.1016/j.jdermsci.2019.05.003	2019-05-21	2021-08-20	26	0	review	Japan	3	6	12	2	0	2	0	Ireland	3730		4.563	Q1	0.0737	42	6869	73	86	0.003	0.083	0.541	0.408
JOURNAL OF DERMATOLOGICAL SCIENCE	93/3 (Mar 19)	https://doi.org/10.1016/j.jdermsci.2019.02.004	2019-03-12	2021-08-20	29	1	review	South Korea	1, 3	6	20	13	2	11	0	Ireland	3730		4.563	Q1	0.0737	42	6869	73	86	0.003	0.083	0.541	0.408
JOURNAL OF DERMATOLOGICAL SCIENCE	93/3 (Mar 19)	https://doi.org/10.1016/j.jdermsci.2019.01.007	2019-01-26	2021-08-20	30	0	original	Japan	3	2, 6	22	7	0	7	0	Ireland	3730		4.563	Q1	0.0737	42	6869	73	86	0.003	0.083	0.541	0.408
JOURNAL OF DERMATOLOGICAL SCIENCE	91/3 (Sept 18)	https://doi.org/10.1016/j.jdermsci.2018.05.003	2018-05-21	2021-09-03	39	1	original	India	1, 4	0	26	15	2	13	1	Ireland	3730		4.563	Q1	0.0737	42	6869	73	86	0.003	0.083	0.541	0.408
JOURNAL OF DERMATOLOGICAL SCIENCE	91/3 (Sept 18)	https://doi.org/10.1016/j.jdermsci.2018.05.004	2018-05-12	2021-09-03	39	0	original	Japan	3	6	11	0	0	0	0	Ireland	3730		4.563	Q1	0.0737	42	6869	73	86	0.003	0.083	0.541	0.408
JOURNAL OF DERMATOLOGICAL SCIENCE	91/3 (Sept 18)	https://doi.org/10.1016/j.jdermsci.2018.06.007	2018-06-27	2021-09-03	38	1	original	Japan	1, 4	6	34	0	0	0	3	Ireland	3730		4.563	Q1	0.0737	42	6869	73	86	0.003	0.083	0.541	0.408
JOURNAL OF DERMATOLOGICAL SCIENCE	91/3 (Sept 18)	https://doi.org/10.1016/j.jdermsci.2018.06.011	2018-07-03	2021-09-03	38	0	original	China	1, 3	6	13	0	0	0	0	Ireland	3730		4.563	Q1	0.0737	42	6869	73	86	0.003	0.083	0.541	0.408
MYCOSES	62/9 (Sept 19)	https://doi.org/10.1111/myc.12958	2019-06-13	2021-08-20	26	1	review	Brazil, Switzerland	3, 4	4	11	10	1	9	5	Germany	$4100/£2750/€3400		4.377	Q1	0.1223		5252	173	198	0.008	0.006	0.668	1.322
MYCOSES	62/9 (Sept 19)	https://doi.org/10.1111/myc.12922	2019-05-01	2021-08-20	27	0	review	USA	2, 3	6	8	1	0	1	1	Germany	$4100/£2750/€3400		4.377	Q1	0.1223		5252	173	198	0.008	0.006	0.668	1.322
MYCOSES	62/9 (Sept 19)	https://doi.org/10.1111/myc.12931	2019-05-20	2021-08-20	27	0	original	Netherlands	1, 3	6	39	2	1	1	0	Germany	$4100/£2750/€3400		4.377	Q1	0.1223		5252	173	198	0.008	0.006	0.668	1.322
MYCOSES	62/9 (Sept 19)	https://doi.org/10.1111/myc.12945	2019-05-28	2021-08-20	26	0	original	Turkey	1, 3	1	10	0	0	0	1	Germany	$4100/£2750/€3400		4.377	Q1	0.1223		5252	173	198	0.008	0.006	0.668	1.322
MYCOSES	62/9 (Sept 19)	https://doi.org/10.1111/myc.12959	2019-06-18	2021-08-20	26	1	original	UK	1, 5	5, 6	9	7	2	5	2	Germany	$4100/£2750/€3400		4.377	Q1	0.1223		5252	173	198	0.008	0.006	0.668	1.322
MYCOSES	62/9 (Sept 19)	https://doi.org/10.1111/myc.12955	2019-06-07	2021-08-20	26	1	original	Vietnam	1, 2, 3	6	8	6	0	6	0	Germany	$4100/£2750/€3400		4.377	Q1	0.1223		5252	173	198	0.008	0.006	0.668	1.322
MYCOSES	61/9 (Sept 18)	https://doi.org/10.1111/myc.12788	2018-04-23	2021-09-03	40	1	original	Netherlands	3	0	9	14	4	10	1	Germany	$4100/£2750/€3400		4.377	Q1	0.1223		5252	173	198	0.008	0.006	0.668	1.322
MYCOSES	61/9 (Sept 18)	https://doi.org/10.1111/myc.12789	2018-04-27	2021-09-03	40	0	original	UK, Netherlands	3	6	5	6	0	6	10	Germany	$4100/£2750/€3400		4.377	Q1	0.1223		5252	173	198	0.008	0.006	0.668	1.322
MYCOSES	61/6 (June 18)	https://doi.org/10.1111/myc.12757	2018-02-20	2021-09-03	42	1	original	Austria	3, 5	6	7	5	4	1	4	Germany	$4100/£2750/€3400		4.377	Q1	0.1223		5252	173	198	0.008	0.006	0.668	1.322
MYCOSES	61/6 (June 18)	https://doi.org/10.1111/myc.12759	2018-02-22	2021-09-03	42	0	original	Brazil	3	6	19	22	1	21	5	Germany	$4100/£2750/€3400		4.377	Q1	0.1223		5252	173	198	0.008	0.006	0.668	1.322
MYCOSES	61/3 (Mar 18)	https://doi.org/10.1111/myc.12727	2017-11-07	2021-09-03	45	1	original	Austria	3	4	12	21	12	9	2	Germany	$4100/£2750/€3400		4.377	Q1	0.1223		5252	173	198	0.008	0.006	0.668	1.322
MYCOSES	61/3 (Mar 18)	https://doi.org/10.1111/myc.12728	2017-11-10	2021-09-03	45	0	original	Spain	3	4	18	9	0	9	4	Germany	$4100/£2750/€3400		4.377	Q1	0.1223		5252	173	198	0.008	0.006	0.668	1.322
LASERS IN SURGERY AND MEDICINE	51/10 (Dec 19)	https://doi.org/10.1002/lsm.23123	2019-07-08	2021-08-13	25	0	original	China	3	0	11	1	0	1	0	USA	$4100/£2750/€3400		4.025	Q1	0.1186		7332	205	212	0.007	0.616	0.576	1.086
LASERS IN SURGERY AND MEDICINE	51/10 (Dec 19)	https://doi.org/10.1002/lsm.23130	2019-07-08	2021-08-13	25	0	original	Poland	3	0	6	7	1	6	1	USA	$4100/£2750/€3400		4.025	Q1	0.1186		7332	205	212	0.007	0.616	0.576	1.086
LASERS IN SURGERY AND MEDICINE	51/10 (Dec 19)	https://doi.org/10.1002/lsm.23126	2019-06-25	2021-08-13	25	1	original	Hungary	3	6	12	12	2	10	5	USA	$4100/£2750/€3400		4.025	Q1	0.1186		7332	205	212	0.007	0.616	0.576	1.086
LASERS IN SURGERY AND MEDICINE	51/10 (Dec 19)	https://doi.org/10.1002/lsm.23132	2019-07-14	2021-08-20	25	1	original	USA	3, 5	6	13	7	0	7	2	USA	$4100/£2750/€3400		4.025	Q1	0.1186		7332	205	212	0.007	0.616	0.576	1.086
LASERS IN SURGERY AND MEDICINE	51/5 (July 19)	https://doi.org/10.1002/lsm.23093	2019-05-14	2021-08-20	27	1	original	Netherlands	1, 3	6	10	5	2	3	0	USA	$4100/£2750/€3400		4.025	Q1	0.1186		7332	205	212	0.007	0.616	0.576	1.086
LASERS IN SURGERY AND MEDICINE	51/5 (July 19)	https://doi.org/10.1002/lsm.23079	2019-03-28	2021-08-20	28	0	original	Netherlands	3	0	5	6	4	2	0	USA	$4100/£2750/€3400		4.025	Q1	0.1186		7332	205	212	0.007	0.616	0.576	1.086
LASERS IN SURGERY AND MEDICINE	51/3 (Mar 19)	https://doi.org/10.1002/lsm.23055	2019-01-17	2021-08-20	31	1	original	USA	1, 3	6	28	15	0	15	2	USA	$4100/£2750/€3400		4.025	Q1	0.1186		7332	205	212	0.007	0.616	0.576	1.086
LASERS IN SURGERY AND MEDICINE	51/3 (Mar 19)	https://doi.org/10.1002/lsm.23051	2019-01-06	2021-08-20	31	0	original	Finland	1, 3, 5	6	14	3	0	3	1	USA	$4100/£2750/€3400		4.025	Q1	0.1186		7332	205	212	0.007	0.616	0.576	1.086
LASERS IN SURGERY AND MEDICINE	50/7 (Sept 18)	https://doi.org/10.1002/lsm.22942	2018-05-20	2021-09-03	39	1	original	USA	5	0	16	9	1	8	186	USA	$4100/£2750/€3400		4.025	Q1	0.1186		7332	205	212	0.007	0.616	0.576	1.086
LASERS IN SURGERY AND MEDICINE	50/7 (Sept 18)	https://doi.org/10.1002/lsm.22817	2018-03-25	2021-09-03	41	0	original	UK	5	0	11	3	0	3	0	USA	$4100/£2750/€3400		4.025	Q1	0.1186		7332	205	212	0.007	0.616	0.576	1.086
LASERS IN SURGERY AND MEDICINE	50/7 (Sept 18)	https://doi.org/10.1002/lsm.22796	2018-02-07	2021-09-03	42	1	original	UK	2	0	6	2	0	2	0	USA	$4100/£2750/€3400		4.025	Q1	0.1186		7332	205	212	0.007	0.616	0.576	1.086
LASERS IN SURGERY AND MEDICINE	50/7 (Sept 18)	https://doi.org/10.1002/lsm.22812	2018-03-25	2021-09-03	41	0	original	South Korea	3	0	6	2	0	2	2	USA	$4100/£2750/€3400		4.025	Q1	0.1186		7332	205	212	0.007	0.616	0.576	1.086
LASERS IN SURGERY AND MEDICINE	50/5 (July 18)	https://doi.org/10.1002/lsm.22933	2018-05-08	2021-09-03	39	1	review	Germany	3	0	30	72	8	64	1	USA	$4100/£2750/€3400		4.025	Q1	0.1186		7332	205	212	0.007	0.616	0.576	1.086
LASERS IN SURGERY AND MEDICINE	50/5 (July 18)	https://doi.org/10.1002/lsm.22809	2018-03-31	2021-09-03	41	1	original	UK	1	6, 7	18	8	3	5	1	USA	$4100/£2750/€3400		4.025	Q1	0.1186		7332	205	212	0.007	0.616	0.576	1.086
LASERS IN SURGERY AND MEDICINE	50/5 (July 18)	https://doi.org/10.1002/lsm.22824	2018-04-25	2021-09-03	40	0	original	Brazil, USA	1	6	24	11	1	10	0	USA	$4100/£2750/€3400		4.025	Q1	0.1186		7332	205	212	0.007	0.616	0.576	1.086
LASERS IN SURGERY AND MEDICINE	50/2 (Feb 18)	https://doi.org/10.1002/lsm.22761	2017-12-06	2021-09-03	44	0	review	USA	3	6	31	5	0	5	10	USA	$4100/£2750/€3400		4.025	Q1	0.1186		7332	205	212	0.007	0.616	0.576	1.086
JOURNAL OF DERMATOLOGY	46/12 (Dec 19)	https://doi.org/10.1111/1346-8138.15109	2019-10-20	2021-08-13	21	1	original	Multiple countries Germany, USA first and last author	3, 4	4	12	2	1	1	1	Japan	$3630/£2400/€3050		4.005	Q2	0.1108	38	6895	240	261	0.003	1.719	0.464	0.551
JOURNAL OF DERMATOLOGY	46/12 (Dec 19)	https://doi.org/10.1111/1346-8138.15074	2019-10-13	2021-08-13	22	0	original	Italy	2	6	9	1	0	1	0	Japan	$3630/£2400/€3050		4.005	Q2	0.1108	38	6895	240	261	0.003	1.719	0.464	0.551
JOURNAL OF DERMATOLOGY	46/9 (Sept 19)	https://doi.org/10.1111/1346-8138.14997	2019-07-08	2021-08-20	25	1	original	Japan	3, 4	4	15	8	1	7	1	Japan	$3630/£2400/€3050		4.005	Q2	0.1108	38	6895	240	261	0.003	1.719	0.464	0.551
JOURNAL OF DERMATOLOGY	46/9 (Sept 19)	https://doi.org/10.1111/1346-8138.15004	2019-07-25	2021-08-20	24	0	original	South Korea, Taiwan	3, 4	4	15	6	1	5	0	Japan	$3630/£2400/€3050		4.005	Q2	0.1108	38	6895	240	261	0.003	1.719	0.464	0.551
JOURNAL OF DERMATOLOGY	46/6 (June 19)	https://doi.org/10.1111/1346-8138.14891	2019-05-20	2021-08-20	27	1	original	Germany	4	4	25	8	1	7	1	Japan	$3630/£2400/€3050		4.005	Q2	0.1108	38	6895	240	261	0.003	1.719	0.464	0.551
JOURNAL OF DERMATOLOGY	46/6 (June 19)	https://doi.org/10.1111/1346-8138.14870	2019-04-15	2021-08-20	28	1	original	Japan	3, 4	4	20	9	3	6	0	Japan	$3630/£2400/€3050		4.005	Q2	0.1108	38	6895	240	261	0.003	1.719	0.464	0.551
JOURNAL OF DERMATOLOGY	46/6 (June 19)	https://doi.org/10.1111/1346-8138.14876	2019-04-03	2021-08-20	28	0	original	Japan	2	0	8	8	1	7	0	Japan	$3630/£2400/€3050		4.005	Q2	0.1108	38	6895	240	261	0.003	1.719	0.464	0.551
JOURNAL OF DERMATOLOGY	46/6 (June 19)	https://doi.org/10.1111/1346-8138.14899	2019-05-07	2021-08-20	27	0	original	USA	4	4	12	5	0	5	0	Japan	$3630/£2400/€3050		4.005	Q2	0.1108	38	6895	240	261	0.003	1.719	0.464	0.551
JOURNAL OF DERMATOLOGY	46/12 (Dec 19)	https://doi.org/10.1111/1346-8138.15114	2019-10-17	2021-08-20	22	0	review	Japan	3	0	14	0	0	0	1	Japan	$3630/£2400/€3050		4.005	Q2	0.1108	38	6895	240	261	0.003	1.719	0.464	0.551
JOURNAL OF DERMATOLOGY	46/3 (Mar 19)	https://doi.org/10.1111/1346-8138.14749	2018-12-27	2021-08-20	31	1	review	China	3	6	17	7	1	6	1	Japan	$3630/£2400/€3050		4.005	Q2	0.1108	38	6895	240	261	0.003	1.719	0.464	0.551
JOURNAL OF DERMATOLOGY	46/3 (Mar 19)	https://doi.org/10.1111/1346-8138.14761	2019-01-23	2021-08-20	30	1	original	Japan	1, 4	4	7	10	1	9	0	Japan	$3630/£2400/€3050		4.005	Q2	0.1108	38	6895	240	261	0.003	1.719	0.464	0.551
JOURNAL OF DERMATOLOGY	46/3 (Mar 19)	https://doi.org/10.1111/1346-8138.14745	2019-01-10	2021-08-20	31	0	original	Japan	3	6	5	4	4	0	10	Japan	$3630/£2400/€3050		4.005	Q2	0.1108	38	6895	240	261	0.003	1.719	0.464	0.551
JOURNAL OF DERMATOLOGY	45/12 (Dec 18)	https://doi.org/10.1111/1346-8138.14664	2018-10-10	2021-09-03	34	1	original	Japan	3, 4	4	8	14	1	13	1	Japan	$3630/£2400/€3050		4.005	Q2	0.1108	38	6895	240	261	0.003	1.719	0.464	0.551
JOURNAL OF DERMATOLOGY	45/12 (Dec 18)	https://doi.org/10.1111/1346-8138.14654	2018-10-16	2021-09-03	34	0	original	Taiwan	1, 3	6	9	7	1	6	120	Japan	$3630/£2400/€3050		4.005	Q2	0.1108	38	6895	240	261	0.003	1.719	0.464	0.551
JOURNAL OF DERMATOLOGY	45/9 (Sept 18)	https://doi.org/10.1111/1346-8138.14504	2018-06-15	2021-09-03	38	1	original	Japan	1, 3, 4	4	12	54	7	47	3	Japan	$3630/£2400/€3050		4.005	Q2	0.1108	38	6895	240	261	0.003	1.719	0.464	0.551
JOURNAL OF DERMATOLOGY	45/9 (Sept 18)	https://doi.org/10.1111/1346-8138.14531	2018-07-11	2021-09-03	37	0	original	Taiwan	2, 3	1, 2	8	6	0	6	1	Japan	$3630/£2400/€3050		4.005	Q2	0.1108	38	6895	240	261	0.003	1.719	0.464	0.551
JOURNAL OF DERMATOLOGY	45/6 (June 18)	https://doi.org/10.1111/1346-8138.14322	2018-04-17	2021-09-03	40	1	original	Japan	3, 4	5	35	24	3	21	6	Japan	$3630/£2400/€3050		4.005	Q2	0.1108	38	6895	240	261	0.003	1.719	0.464	0.551
JOURNAL OF DERMATOLOGY	45/6 (June 18)	https://doi.org/10.1111/1346-8138.14308	2018-04-14	2021-09-03	40	0	original	Japan	3	6	9	3	1	2	1	Japan	$3630/£2400/€3050		4.005	Q2	0.1108	38	6895	240	261	0.003	1.719	0.464	0.551
EXPERIMENTAL DERMATOLOGY	28/12 (Dec 19)	https://onlinelibrary.wiley.com/doi/10.1111/exd.14024	2019-08-27	2021-08-30	24	1	review	Germany	1	1, 6	10	5	1	4	1	Denmark	$4100/£2733/€3417		3.96	Q2	0.1258	44	9059	169	212	0.002	0.286	0.717	1.077
EXPERIMENTAL DERMATOLOGY	28/12 (Dec 19)	https://doi.org/10.1111/exd.13959	2019-05-14	2021-08-30	27	free access editors choice	review	Poland	3	0	8	2	0	2	1	Denmark	$4100/£2733/€3417		3.96	Q2	0.1258	44	9059	169	212	0.002	0.286	0.717	1.077
EXPERIMENTAL DERMATOLOGY	27/9 (Sept 18)	https://doi.org/10.1111/exd.13685	2018-05-13	2021-09-03	39	1	original	Japan	3	6	18	0	0	0	1	Denmark	$4100/£2733/€3417		3.96	Q2	0.1258	44	9059	169	212	0.002	0.286	0.717	1.077
EXPERIMENTAL DERMATOLOGY	27/9 (Sept 18)	https://doi.org/10.1111/exd.13691	2018-05-23	2021-09-03	39	0	original	USA	3	1	9	8	3	5	4	Denmark	$4100/£2733/€3417		3.96	Q2	0.1258	44	9059	169	212	0.002	0.286	0.717	1.077
EXPERIMENTAL DERMATOLOGY	27/9 (Sept 18)	https://doi.org/10.1111/exd.13692	2018-05-24	2021-09-03	39	1	original	USA	3, 4	4	5	3	0	3	75	Denmark	$4100/£2733/€3417		3.96	Q2	0.1258	44	9059	169	212	0.002	0.286	0.717	1.077
EXPERIMENTAL DERMATOLOGY	27/9 (Sept 18)	https://doi.org/10.1111/exd.13694	2018-05-28	2021-09-03	39	1	original	USA	2, 4	4	14	8	1	7	4	Denmark	$4100/£2733/€3417		3.96	Q2	0.1258	44	9059	169	212	0.002	0.286	0.717	1.077
EXPERIMENTAL DERMATOLOGY	27/9 (Sept 18)	https://doi.org/10.1111/exd.13697	2018-05-31	2021-09-03	39	0	original	Germany	2, 3	4	21	14	2	12	1	Denmark	$4100/£2733/€3417		3.96	Q2	0.1258	44	9059	169	212	0.002	0.286	0.717	1.077
EXPERIMENTAL DERMATOLOGY	27/9 (Sept 18)	https://doi.org/10.1111/exd.13682	2018-05-09	2021-09-03	39	0	original	Italy	1	6	27	5	1	4	1	Denmark	$4100/£2733/€3417		3.96	Q2	0.1258	44	9059	169	212	0.002	0.286	0.717	1.077
EXPERIMENTAL DERMATOLOGY	27/6 (June 18)	https://doi.org/10.1111/exd.13548	2018-03-30	2021-09-05	41	1	review	Germany	1, 3, 4	4, 6	24	41	3	38	1	Denmark	$4100/£2733/€3417		3.96	Q2	0.1258	44	9059	169	212	0.002	0.286	0.717	1.077
EXPERIMENTAL DERMATOLOGY	27/6 (June 18)	https://doi.org/10.1111/exd.13520	2018-02-26	2021-09-05	42	free access editors choice	review	Israel	1	1, 6	9	11	1	10	1	Denmark	$4100/£2733/€3417		3.96	Q2	0.1258	44	9059	169	212	0.002	0.286	0.717	1.077
WOUND REPAIR AND REGENERATION	27/6 (Nov Dec 19)	https://doi.org/10.1111/wrr.12757	2019-08-19	2021-08-13	23	1	original	USA	5	6	8	4	1	3	0	USA	$3300/£2200/€2750		3.617	Q2	0.1379		7277	100	112	0.002	0.155	0.623	0.471
WOUND REPAIR AND REGENERATION	27/6 (Nov Dec 19)	https://doi.org/10.1111/wrr.12747	2019-07-05	2021-08-13	25	0	original	USA	5	5	12	2	0	2	0	USA	$3300/£2200/€2750		3.617	Q2	0.1379		7277	100	112	0.002	0.155	0.623	0.471
WOUND REPAIR AND REGENERATION	27/6 (Nov Dec 19)	https://doi.org/10.1111/wrr.12754	2019-08-03	2021-08-30	24	1	original	USA	3, 5	0	9	4	3	1	0	USA	$3300/£2200/€2750		3.617	Q2	0.1379		7277	100	112	0.002	0.155	0.623	0.471
WOUND REPAIR AND REGENERATION	27/6 (Nov Dec 19)	https://doi.org/10.1111/wrr.12750	2019-07-12	2021-08-30	25	0	original	Netherlands	3	0	16	0	0	0	0	USA	$3300/£2200/€2750		3.617	Q2	0.1379		7277	100	112	0.002	0.155	0.623	0.471
WOUND REPAIR AND REGENERATION	27/5 (Sept Oct 19)	https://doi.org/10.1111/wrr.12727	2019-05-14	2021-08-30	27	1	original	USA	2, 3, 5	5	20	5	0	5	79	USA	$3300/£2200/€2750		3.617	Q2	0.1379		7277	100	112	0.002	0.155	0.623	0.471
WOUND REPAIR AND REGENERATION	27/5 (Sept Oct 19)	https://doi.org/10.1111/wrr.12728	2019-05-20	2021-08-30	27	0	original	Australia	1, 2	1	53	4	1	3	2	USA	$3300/£2200/€2750		3.617	Q2	0.1379		7277	100	112	0.002	0.155	0.623	0.471
WOUND REPAIR AND REGENERATION	27/3 (May June 19)	https://doi.org/10.1111/wrr.12699	2019-01-24	2021-08-30	31	1	original	Netherlands	2, 3	6	16	5	1	4	1	USA	$3300/£2200/€2750		3.617	Q2	0.1379		7277	100	112	0.002	0.155	0.623	0.471
WOUND REPAIR AND REGENERATION	27/3 (May June 19)	https://doi.org/10.1111/wrr.12702	2019-01-28	2021-08-30	31	0	original	China	2, 3	6	28	9	3	6	0	USA	$3300/£2200/€2750		3.617	Q2	0.1379		7277	100	112	0.002	0.155	0.623	0.471
WOUND REPAIR AND REGENERATION	27/2 (Mar Apr 19)	https://doi.org/10.1111/wrr.12691	2018-12-21	2021-08-30	32	1	original	USA	1, 3	1	8	4	0	4	0	USA	$3300/£2200/€2750		3.617	Q2	0.1379		7277	100	112	0.002	0.155	0.623	0.471
WOUND REPAIR AND REGENERATION	27/2 (Mar Apr 19)	https://doi.org/10.1111/wrr.12692	2018-12-26	2021-08-30	32	0	original	USA	1, 3	6	8	6	5	1	0	USA	$3300/£2200/€2750		3.617	Q2	0.1379		7277	100	112	0.002	0.155	0.623	0.471
WOUND REPAIR AND REGENERATION	26/5 (Sept Oct 18)	https://doi.org/10.1111/wrr.12644	2018-06-26	2021-09-05	38	1	original	USA	1, 6	6	8	2	2	0	0	USA	$3300/£2200/€2750		3.617	Q2	0.1379		7277	100	112	0.002	0.155	0.623	0.471
WOUND REPAIR AND REGENERATION	26/5 (Sept Oct 18)	https://doi.org/10.1111/wrr.12658	2018-07-28	2021-09-05	37	0	original	USA	3	6	3	6	3	3	1	USA	$3300/£2200/€2750		3.617	Q2	0.1379		7277	100	112	0.002	0.155	0.623	0.471
WOUND REPAIR AND REGENERATION	26/3 (May June 18)	https://doi.org/10.1111/wrr.12645	2018-08-11	2021-09-05	36	1	original	USA	2, 4	4	11	13	0	13	22	USA	$3300/£2200/€2750		3.617	Q2	0.1379		7277	100	112	0.002	0.155	0.623	0.471
WOUND REPAIR AND REGENERATION	26/3 (May June 18)	https://doi.org/10.1111/wrr.12675	2018-09-28	2021-09-05	35	0	original	Japan	3	6	12	7	0	7	0	USA	$3300/£2200/€2750		3.617	Q2	0.1379		7277	100	112	0.002	0.155	0.623	0.471
WOUND REPAIR AND REGENERATION	26/2 (Mar Apr 18)	https://doi.org/10.1111/wrr.12627	2018-03-12	2021-09-05	41	1	original	UK	1, 5	1	8	9	2	7	0	USA	$3300/£2200/€2750		3.617	Q2	0.1379		7277	100	112	0.002	0.155	0.623	0.471
WOUND REPAIR AND REGENERATION	26/2 (Mar Apr 18)	https://doi.org/10.1111/wrr.12625	2018-03-10	2021-09-05	41	0	original	Argentina	1	6	15	2	1	1	0	USA	$3300/£2200/€2750		3.617	Q2	0.1379		7277	100	112	0.002	0.155	0.623	0.471
WOUND REPAIR AND REGENERATION	26/2 (Mar Apr 18)	https://doi.org/10.1111/wrr.12635	2018-04-23	2021-09-05	40	1	original	USA	3, 4	4	25	13	7	6	25	USA	$3300/£2200/€2750		3.617	Q2	0.1379		7277	100	112	0.002	0.155	0.623	0.471
WOUND REPAIR AND REGENERATION	26/2 (Mar Apr 18)	https://doi.org/10.1111/wrr.12638	2018-05-17	2021-09-05	39	0	original	USA	3	6	7	4	1	3	1	USA	$3300/£2200/€2750		3.617	Q2	0.1379		7277	100	112	0.002	0.155	0.623	0.471
WOUND REPAIR AND REGENERATION	26/2 (Mar Apr 18)	https://doi.org/10.1111/wrr.12630	2018-04-04	2021-09-05	41	1	original	UK	2, 3, 5	5	9	22	4	18	413	USA	$3300/£2200/€2750		3.617	Q2	0.1379		7277	100	112	0.002	0.155	0.623	0.471
WOUND REPAIR AND REGENERATION	26/2 (Mar Apr 18)	https://doi.org/10.1111/wrr.12636	2018-07-17	2021-09-05	37	0	original	New Zealand	1, 6	6	13	11	1	10	1	USA	$3300/£2200/€2750		3.617	Q2	0.1379		7277	100	112	0.002	0.155	0.623	0.471
MELANOMA RESEARCH	29/6 (Dec 19)	10.1097/CMR.0000000000000561	2019-12-01	2021-08-13	20	0	original	Italy	3	0	8	3	1	2	1	USA	3595	$3,040 for CCBY-NC-ND author distribution only	3.599	Q2	0.0677		3342	79	84	0.002	0.008	0.412	0.896
MELANOMA RESEARCH	29/6 (Dec 19)	10.1097/CMR.0000000000000572	2019-12-01	2021-08-13	20	1	original	USA	1, 4	4	10	8	0	8	1	USA	3595	$3,040 for CCBY-NC-ND author distribution only	3.599	Q2	0.0677		3342	79	84	0.002	0.008	0.412	0.896
MELANOMA RESEARCH	29/6 (Dec 19)	10.1097/CMR.0000000000000582	2019-12-01	2021-08-13	20	1	original	Canada	1, 3	6	9	4	1	3	1	USA	3595	$3,040 for CCBY-NC-ND author distribution only	3.599	Q2	0.0677		3342	79	84	0.002	0.008	0.412	0.896
MELANOMA RESEARCH	29/6 (Dec 19)	10.1097/CMR.0000000000000592	2019-12-01	2021-08-30	20	0	original	USA	2, 3	6	4	3	0	3	1	USA	3595	$3,040 for CCBY-NC-ND author distribution only	3.599	Q2	0.0677		3342	79	84	0.002	0.008	0.412	0.896
MELANOMA RESEARCH	29/6 (Dec 19)	10.1097/CMR.0000000000000575	2019-12-01	2021-08-30	20	1	review	Finland	2, 3	6	9	41	5	36	3	USA	3595	$3,040 for CCBY-NC-ND author distribution only	3.599	Q2	0.0677		3342	79	84	0.002	0.008	0.412	0.896
MELANOMA RESEARCH	29/4 (Aug 19)	10.1097/CMR.0000000000000569	2019-08-01	2021-08-30	24	0	review	Netherlands	3	0	9	6	1	5	3	USA	3595	$3,040 for CCBY-NC-ND author distribution only	3.599	Q2	0.0677		3342	79	84	0.002	0.008	0.412	0.896
MELANOMA RESEARCH	29/4 (Aug 19)	10.1097/CMR.0000000000000576	2019-08-01	2021-08-30	24	1	original	China	3	6	12	3	1	2	1	USA	3595	$3,040 for CCBY-NC-ND author distribution only	3.599	Q2	0.0677		3342	79	84	0.002	0.008	0.412	0.896
MELANOMA RESEARCH	29/4 (Aug 19)	10.1097/CMR.0000000000000580	2019-08-01	2021-08-30	24	0	original	USA	1	1	5	27	2	25	1	USA	3595	$3,040 for CCBY-NC-ND author distribution only	3.599	Q2	0.0677		3342	79	84	0.002	0.008	0.412	0.896
MELANOMA RESEARCH	29/3 (June 19)	10.1097/CMR.0000000000000522	2019-06-01	2021-08-30	26	1	original	Finland	1, 3	6	5	20	0	20	2	USA	3595	$3,040 for CCBY-NC-ND author distribution only	3.599	Q2	0.0677		3342	79	84	0.002	0.008	0.412	0.896
MELANOMA RESEARCH	29/3 (June 19)	10.1097/CMR.0000000000000523	2019-06-01	2021-08-30	26	0	original	Brazil	3	6	8	2	0	2	2	USA	3595	$3,040 for CCBY-NC-ND author distribution only	3.599	Q2	0.0677		3342	79	84	0.002	0.008	0.412	0.896
MELANOMA RESEARCH	29/3 (June 19)	10.1097/CMR.0000000000000504	2019-06-01	2021-08-30	26	1	original	USA	4	4	5	1	0	1	1	USA	3595	$3,040 for CCBY-NC-ND author distribution only	3.599	Q2	0.0677		3342	79	84	0.002	0.008	0.412	0.896
MELANOMA RESEARCH	29/3 (June 19)	10.1097/CMR.0000000000000540	2019-06-01	2021-08-30	26	0	original	Canada	2, 3	6	5	0	0	0	1	USA	3595	$3,040 for CCBY-NC-ND author distribution only	3.599	Q2	0.0677		3342	79	84	0.002	0.008	0.412	0.896
MELANOMA RESEARCH	29/1 (Feb 19)	10.1097/CMR.0000000000000512	2019-02-01	2021-08-30	30	1	original	China	3	0	15	16	1	15	1	USA	3595	$3,040 for CCBY-NC-ND author distribution only	3.599	Q2	0.0677		3342	79	84	0.002	0.008	0.412	0.896
MELANOMA RESEARCH	29/1 (Feb 19)	10.1097/CMR.0000000000000515	2019-02-01	2021-08-30	30	0	original	Denmark	3	6	9	6	0	6	11	USA	3595	$3,040 for CCBY-NC-ND author distribution only	3.599	Q2	0.0677		3342	79	84	0.002	0.008	0.412	0.896
MELANOMA RESEARCH	28/6 (Dec 18)	10.1097/CMR.0000000000000466	2018-12-01	2021-09-05	33	1	original	Spain	2	0	15	7	0	7	1	USA	3595	$3,040 for CCBY-NC-ND author distribution only	3.599	Q2	0.0677		3342	79	84	0.002	0.008	0.412	0.896
MELANOMA RESEARCH	28/6 (Dec 18)	10.1097/CMR.0000000000000468	2018-12-01	2021-09-05	33	0	original	Canada	3	0	10	14	1	13	1	USA	3595	$3,040 for CCBY-NC-ND author distribution only	3.599	Q2	0.0677		3342	79	84	0.002	0.008	0.412	0.896
MELANOMA RESEARCH	28/6 (Dec 18)	10.1097/CMR.0000000000000507	2018-12-01	2021-09-05	33	1	original	USA	3, 4	4	6	8	4	4	3	USA	3595	$3,040 for CCBY-NC-ND author distribution only	3.599	Q2	0.0677		3342	79	84	0.002	0.008	0.412	0.896
MELANOMA RESEARCH	28/6 (Dec 18)	10.1097/CMR.0000000000000511	2018-12-01	2021-09-05	33	0	original	Brazil	1, 2	6	12	14	9	5	1	USA	3595	$3,040 for CCBY-NC-ND author distribution only	3.599	Q2	0.0677		3342	79	84	0.002	0.008	0.412	0.896
MELANOMA RESEARCH	28/6 (Dec 18)	doi: 10.1097/CMR.0000000000000487	2018-12-01	2021-09-05	33	0	original	Turkey	1, 3	1	37	5	2	3	2	USA	3595	$3,040 for CCBY-NC-ND author distribution only	3.599	Q2	0.0677		3342	79	84	0.002	0.008	0.412	0.896
MELANOMA RESEARCH	28/6 (Dec 18)	10.1097/CMR.0000000000000495	2018-12-01	2021-09-05	33	1	original	Netherlands	3	1	12	3	3	0	1	USA	3595	$3,040 for CCBY-NC-ND author distribution only	3.599	Q2	0.0677		3342	79	84	0.002	0.008	0.412	0.896
MELANOMA RESEARCH	28/6 (Dec 18)	10.1097/CMR.0000000000000497	2018-12-01	2021-09-05	33	1	original	China	3	6	15	6	0	6	1	USA	3595	$3,040 for CCBY-NC-ND author distribution only	3.599	Q2	0.0677		3342	79	84	0.002	0.008	0.412	0.896
MELANOMA RESEARCH	28/6 (Dec 18)	10.1097/CMR.0000000000000494	2018-12-01	2021-09-05	33	0	original	China	3	6	10	1	0	1	1	USA	3595	$3,040 for CCBY-NC-ND author distribution only	3.599	Q2	0.0677		3342	79	84	0.002	0.008	0.412	0.896
MELANOMA RESEARCH	28/4 (Aug 18)	10.1097/CMR.0000000000000447	2018-08-01	2021-09-05	37	1	original	USA	1	5	4	7	1	6	1	USA	3595	$3,040 for CCBY-NC-ND author distribution only	3.599	Q2	0.0677		3342	79	84	0.002	0.008	0.412	0.896
MELANOMA RESEARCH	28/4 (Aug 18)	10.1097/CMR.0000000000000452	2018-08-01	2021-09-05	37	0	original	Brazil	3	6	6	0	0	0	0	USA	3595	$3,040 for CCBY-NC-ND author distribution only	3.599	Q2	0.0677		3342	79	84	0.002	0.008	0.412	0.896
MELANOMA RESEARCH	28/4 (Aug 18)	10.1097/CMR.0000000000000455	2018-08-01	2021-09-05	37	1	original	International	1, 2, 3	4	12	10	3	7	2	USA	3595	$3,040 for CCBY-NC-ND author distribution only	3.599	Q2	0.0677		3342	79	84	0.002	0.008	0.412	0.896
MELANOMA RESEARCH	28/4 (Aug 18)	10.1097/CMR.0000000000000459	2018-08-01	2021-09-05	37	0	original	USA	3	0	16	14	0	14	2	USA	3595	$3,040 for CCBY-NC-ND author distribution only	3.599	Q2	0.0677		3342	79	84	0.002	0.008	0.412	0.896
MELANOMA RESEARCH	28/3 (June 18)	10.1097/CMR.0000000000000437	2018-06-01	2021-09-05	39	1	original	Switzerland	3	1	10	37	1	36	2	USA	3595	$3,040 for CCBY-NC-ND author distribution only	3.599	Q2	0.0677		3342	79	84	0.002	0.008	0.412	0.896
MELANOMA RESEARCH	28/3 (June 18)	10.1097/CMR.0000000000000439	2018-06-01	2021-09-05	39	0	original	USA	1, 3	6	15	15	3	12	3	USA	3595	$3,040 for CCBY-NC-ND author distribution only	3.599	Q2	0.0677		3342	79	84	0.002	0.008	0.412	0.896
MELANOMA RESEARCH	28/1 (Feb 18)	10.1097/CMR.0000000000000408	2018-02-01	2021-09-05	43	1	original	Poland	1, 3	0	16	4	1	3	1	USA	3595	$3,040 for CCBY-NC-ND author distribution only	3.599	Q2	0.0677		3342	79	84	0.002	0.008	0.412	0.896
MELANOMA RESEARCH	28/1 (Feb 18)	10.1097/CMR.0000000000000399	2018-02-01	2021-09-05	43	0	original	USA	2, 3	4	20	18	1	17	0	USA	3595	$3,040 for CCBY-NC-ND author distribution only	3.599	Q2	0.0677		3342	79	84	0.002	0.008	0.412	0.896
SKIN PHARMACOLOGY AND PHYSIOLOGY	32/2 (Mar 19)	https://doi.org/10.1159/000497104	2019-03-01	2021-08-30	29	1	original	Germany	1, 3	5	34	8	2	6	34	USA	CHF 3,000.00 / USD 3,530.00 / EUR 3,000.00		3.479	Q2	0.0762		2159	27	32	0.001	0.401	0.354	0.419
SKIN PHARMACOLOGY AND PHYSIOLOGY	32/2 (Mar 19)	https://doi.org/10.1159/000495992	2019-03-01	2021-08-30	29	0	original	Germany	1, 3	0	31	4	1	3	0	USA	CHF 3,000.00 / USD 3,530.00 / EUR 3,000.00		3.479	Q2	0.0762		2159	27	32	0.001	0.401	0.354	0.419
CLINICAL AND EXPERIMENTAL DERMATOLOGY	43/4 (June 18)	https://doi.org/10.1111/ced.13364	2018-02-20	2021-09-05	42	1	original	UK	1	0	10	2	0	2	8	UK	$3100/£2050/€2600		3.47	Q2	0.0549		6342	118	166	0.002	1.56	0.475	1.254
CLINICAL AND EXPERIMENTAL DERMATOLOGY	43/4 (June 18)	https://doi.org/10.1111/ced.13367	2018-01-30	2021-09-05	43	0	original	South Korea	1, 2, 3	6	13	6	4	2	0	UK	$3100/£2050/€2600		3.47	Q2	0.0549		6342	118	166	0.002	1.56	0.475	1.254
CLINICAL AND EXPERIMENTAL DERMATOLOGY	43/2 (March 18)	https://doi.org/10.1111/ced.13289	2017-10-25	2021-09-05	46	1	original	China	3	0	23	9	0	9	0	UK	$3100/£2050/€2600		3.47	Q2	0.0549		6342	118	166	0.002	1.56	0.475	1.254
CLINICAL AND EXPERIMENTAL DERMATOLOGY	43/2 (March 18)	https://doi.org/10.1111/ced.13283	2017-11-22	2021-09-05	45	0	original	China	3	0	19	4	0	4	0	UK	$3100/£2050/€2600		3.47	Q2	0.0549		6342	118	166	0.002	1.56	0.475	1.254
JOURNAL OF DERMATOLOGICAL TREATMENT	30/8 (2019)	https://doi.org/10.1080/09546634.2019.1573307	2019-02-12	2021-08-13	30	0	original	USA	1, 3	0	8	0	0	0	0	Sweden	3500	*based on original article in USA	3.359	Q2	0.0893	34	3995	310	396	0.001	1.271	0.399	1.081
JOURNAL OF DERMATOLOGICAL TREATMENT	30/8 (2019)	https://doi.org/10.1080/09546634.2019.1577546	2019-03-05	2021-08-13	29	1	original	USA	1, 4	4	10	2	1	1	2	Sweden	3500	*based on original article in USA	3.359	Q2	0.0893	34	3995	310	396	0.001	1.271	0.399	1.081
JOURNAL OF DERMATOLOGICAL TREATMENT	30/8 (2019)	https://doi.org/10.1080/09546634.2019.1577948	2019-03-01	2021-08-30	29	1	original	Japan	2	0	18	2	0	2	1	Sweden	3500	*based on original article in USA	3.359	Q2	0.0893	34	3995	310	396	0.001	1.271	0.399	1.081
JOURNAL OF DERMATOLOGICAL TREATMENT	30/8 (2019)	https://doi.org/10.1080/09546634.2019.1610549	2019-08-20	2021-08-30	24	0	original	China	1	6	16	2	1	1	7	Sweden	3500	*based on original article in USA	3.359	Q2	0.0893	34	3995	310	396	0.001	1.271	0.399	1.081
JOURNAL OF DERMATOLOGICAL TREATMENT	30/6 (2019)	https://doi.org/10.1080/09546634.2018.1529385	2019-02-03	2021-08-30	30	1	original	France	3, 4	4	15	5	0	5	0	Sweden	3500	*based on original article in USA	3.359	Q2	0.0893	34	3995	310	396	0.001	1.271	0.399	1.081
JOURNAL OF DERMATOLOGICAL TREATMENT	30/6 (2019)	https://doi.org/10.1080/09546634.2018.1445193	2019-06-06	2021-08-30	26	0	original	USA, Israel	2, 3, 4	4	10	9	0	9	1	Sweden	3500	*based on original article in USA	3.359	Q2	0.0893	34	3995	310	396	0.001	1.271	0.399	1.081
JOURNAL OF DERMATOLOGICAL TREATMENT	30/6 (2019)	https://doi.org/10.1080/09546634.2018.1543851	2018-11-29	2021-08-30	33	1	original	Netherlands	3	0	17	0	0	0	0	Sweden	3500	*based on original article in USA	3.359	Q2	0.0893	34	3995	310	396	0.001	1.271	0.399	1.081
JOURNAL OF DERMATOLOGICAL TREATMENT	30/6 (2019)	https://doi.org/10.1080/09546634.2018.1544405	2019-02-03	2021-08-30	30	1	original	Italy	8	4	16	1	1	0	0	Sweden	3500	*based on original article in USA	3.359	Q2	0.0893	34	3995	310	396	0.001	1.271	0.399	1.081
JOURNAL OF DERMATOLOGICAL TREATMENT	30/6 (2019)	https://doi.org/10.1080/09546634.2018.1543847	2019-01-08	2021-08-30	31	0	original	Egypt	3	1	23	1	0	1	1	Sweden	3500	*based on original article in USA	3.359	Q2	0.0893	34	3995	310	396	0.001	1.271	0.399	1.081
JOURNAL OF DERMATOLOGICAL TREATMENT	30/6 (2019)	https://doi.org/10.1080/09546634.2018.1542480	2019-01-04	2021-08-30	31	0	original	Iran	1, 3	0	36	17	3	14	0	Sweden	3500	*based on original article in USA	3.359	Q2	0.0893	34	3995	310	396	0.001	1.271	0.399	1.081
JOURNAL OF DERMATOLOGICAL TREATMENT	30/4 (2019)	https://doi.org/10.1080/09546634.2018.1524823	2018-11-21	2021-08-30	33	1	review	Egypt, Saudi Arabia	2, 3	4	17	5	3	2	0	Sweden	3500	*based on original article in USA	3.359	Q2	0.0893	34	3995	310	396	0.001	1.271	0.399	1.081
JOURNAL OF DERMATOLOGICAL TREATMENT	30/4 (2019)	https://doi.org/10.1080/09546634.2018.1527997	2018-11-19	2021-08-30	33	0	review	USA	3	0	13	4	0	4	0	Sweden	3500	*based on original article in USA	3.359	Q2	0.0893	34	3995	310	396	0.001	1.271	0.399	1.081
JOURNAL OF DERMATOLOGICAL TREATMENT	30/2 (2019)	https://doi.org/10.1080/09546634.2018.1484558	2018-07-27	2021-08-30	37	1	original	Netherlands	3	4	14	2	0	2	0	Sweden	3500	*based on original article in USA	3.359	Q2	0.0893	34	3995	310	396	0.001	1.271	0.399	1.081
JOURNAL OF DERMATOLOGICAL TREATMENT	30/2 (2019)	https://doi.org/10.1080/09546634.2018.1484559	2018-09-03	2021-08-30	35	0	original	China	3	6	19	1	0	1	1	Sweden	3500	*based on original article in USA	3.359	Q2	0.0893	34	3995	310	396	0.001	1.271	0.399	1.081
JOURNAL OF DERMATOLOGICAL TREATMENT	29/8 (2018)	https://doi.org/10.1080/09546634.2018.1466026	2018-05-07	2021-09-05	39	1	original	USA	4	4	14	5	0	5	0	Sweden	3500	*based on original article in USA	3.359	Q2	0.0893	34	3995	310	396	0.001	1.271	0.399	1.081
JOURNAL OF DERMATOLOGICAL TREATMENT	29/8 (2018)	https://doi.org/10.1080/09546634.2018.1453125	2018-03-28	2021-09-05	41	1	review	International	3, 4	4	4	16	1	15	19	Sweden	3500	*based on original article in USA	3.359	Q2	0.0893	34	3995	310	396	0.001	1.271	0.399	1.081
JOURNAL OF DERMATOLOGICAL TREATMENT	29/8 (2018)	https://doi.org/10.1080/09546634.2018.1466021	2018-05-07	2021-09-05	39	0	original	South Korea	1, 3	0	13	10	0	10	0	Sweden	3500	*based on original article in USA	3.359	Q2	0.0893	34	3995	310	396	0.001	1.271	0.399	1.081
JOURNAL OF DERMATOLOGICAL TREATMENT	29/8 (2018)	https://doi.org/10.1080/09546634.2018.1467539	2018-05-07	2021-09-05	39	0	review	Italy	1, 2, 4	4	13	3	0	3	3	Sweden	3500	*based on original article in USA	3.359	Q2	0.0893	34	3995	310	396	0.001	1.271	0.399	1.081
JOURNAL OF DERMATOLOGICAL TREATMENT	29/6 (2018)	https://doi.org/10.1080/09546634.2018.1427205	2018-01-29	2021-09-05	43	1	original	UK	4	4	4	22	3	19	1	Sweden	3500	*based on original article in USA	3.359	Q2	0.0893	34	3995	310	396	0.001	1.271	0.399	1.081
JOURNAL OF DERMATOLOGICAL TREATMENT	29/6 (2018)	https://doi.org/10.1080/09546634.2018.1430301	2018-02-01	2021-09-05	43	0	original	Kuwait	2, 3	0	5	5	0	5	1	Sweden	3500	*based on original article in USA	3.359	Q2	0.0893	34	3995	310	396	0.001	1.271	0.399	1.081
JOURNAL OF DERMATOLOGICAL TREATMENT	29/4 (2018)	https://doi.org/10.1080/09546634.2017.1373737	2017-10-24	2021-09-05	46	1	original	USA	3	0	17	4	1	3	3	Sweden	3500	*based on original article in USA	3.359	Q2	0.0893	34	3995	310	396	0.001	1.271	0.399	1.081
JOURNAL OF DERMATOLOGICAL TREATMENT	29/4 (2018)	https://doi.org/10.1080/09546634.2017.1373735	2017-09-19	2021-09-05	47	0	original	New Zealand	1, 2, 3	6	16	8	1	7	9	Sweden	3500	*based on original article in USA	3.359	Q2	0.0893	34	3995	310	396	0.001	1.271	0.399	1.081
JOURNAL OF DERMATOLOGICAL TREATMENT	29/4 (2018)	https://doi.org/10.1080/09546634.2017.1373738	2017-09-26	2021-09-05	47	1	original	Netherlands	1, 3	0	14	2	1	1	1	Sweden	3500	*based on original article in USA	3.359	Q2	0.0893	34	3995	310	396	0.001	1.271	0.399	1.081
JOURNAL OF DERMATOLOGICAL TREATMENT	29/4 (2018)	https://doi.org/10.1080/09546634.2017.1385719	2017-10-16	2021-09-05	46	0	original	Canada	3	0	14	4	2	2	2	Sweden	3500	*based on original article in USA	3.359	Q2	0.0893	34	3995	310	396	0.001	1.271	0.399	1.081
PHOTODERMATOLOGY PHOTOIMMUNOLOGY & PHOTOMEDICINE	35/6 (Nov 19)	https://doi.org/10.1111/phpp.12496	2019-06-17	2021-08-13	25	1	original	USA	5	0	30	3	0	3	0	Denmark	$3600/£2400/€3000		3.135	Q2	0.1043		1976	53	67	0.004	0.311	0.539	0.706
PHOTODERMATOLOGY PHOTOIMMUNOLOGY & PHOTOMEDICINE	35/6 (Nov 19)	https://doi.org/10.1111/phpp.12494	2019-06-05	2021-08-13	26	0	original	Canada	3	6	38	2	0	2	2	Denmark	$3600/£2400/€3000		3.135	Q2	0.1043		1976	53	67	0.004	0.311	0.539	0.706
PHOTODERMATOLOGY PHOTOIMMUNOLOGY & PHOTOMEDICINE	35/2 (Mar 19)	https://doi.org/10.1111/phpp.12424	2018-09-10	2021-08-30	35	1	original	Denmark	1, 6	5	15	0	0	0	13	Denmark	$3600/£2400/€3000		3.135	Q2	0.1043		1976	53	67	0.004	0.311	0.539	0.706
PHOTODERMATOLOGY PHOTOIMMUNOLOGY & PHOTOMEDICINE	35/2 (Mar 19)	https://doi.org/10.1111/phpp.12425	2018-09-10	2021-08-30	35	0	original	USA	3	0	38	7	0	7	1	Denmark	$3600/£2400/€3000		3.135	Q2	0.1043		1976	53	67	0.004	0.311	0.539	0.706
PHOTODERMATOLOGY PHOTOIMMUNOLOGY & PHOTOMEDICINE	35/2 (Mar 19)	https://doi.org/10.1111/phpp.12429	2018-09-29	2021-08-30	35	1	original	Austria	3	0	16	2	2	0	0	Denmark	$3600/£2400/€3000		3.135	Q2	0.1043		1976	53	67	0.004	0.311	0.539	0.706
PHOTODERMATOLOGY PHOTOIMMUNOLOGY & PHOTOMEDICINE	35/2 (Mar 19)	https://doi.org/10.1111/phpp.12430	2018-09-29	2021-08-30	35	0	original	USA	2, 3	0	15	2	0	2	1	Denmark	$3600/£2400/€3000		3.135	Q2	0.1043		1976	53	67	0.004	0.311	0.539	0.706
PHOTODERMATOLOGY PHOTOIMMUNOLOGY & PHOTOMEDICINE	34/5 (Sept 18)	https://doi.org/10.1111/phpp.12396	2018-06-01	2021-09-05	39	1	review	Netherlands	1, 2	0	22	8	0	8	35	Denmark	$3600/£2400/€3000		3.135	Q2	0.1043		1976	53	67	0.004	0.311	0.539	0.706
PHOTODERMATOLOGY PHOTOIMMUNOLOGY & PHOTOMEDICINE	34/6 (Nov 18)	https://doi.org/10.1111/phpp.12398	2018-06-08	2021-09-05	38	0	review	Indonesia, USA	3	0	19	6	0	6	5	Denmark	$3600/£2400/€3000		3.135	Q2	0.1043		1976	53	67	0.004	0.311	0.539	0.706
PHOTODERMATOLOGY PHOTOIMMUNOLOGY & PHOTOMEDICINE	34/2 (Mar 18)	https://doi.org/10.1111/phpp.12355	2017-10-16	2021-09-05	46	1	original	Austria	1, 3	1, 6	29	13	7	6	5	Denmark	$3600/£2400/€3000		3.135	Q2	0.1043		1976	53	67	0.004	0.311	0.539	0.706
PHOTODERMATOLOGY PHOTOIMMUNOLOGY & PHOTOMEDICINE	34/2 (Mar 18)	https://doi.org/10.1111/phpp.12359	2017-10-24	2021-09-05	46	0	original	South Korea	3	6	16	4	0	4	1	Denmark	$3600/£2400/€3000		3.135	Q2	0.1043		1976	53	67	0.004	0.311	0.539	0.706
PHOTODERMATOLOGY PHOTOIMMUNOLOGY & PHOTOMEDICINE	34/2 (Mar 18)	https://doi.org/10.1111/phpp.12350	2017-09-08	2021-09-05	47	1	original	Canada	4, 5	4, 6	35	1	0	1	2	Denmark	$3600/£2400/€3000		3.135	Q2	0.1043		1976	53	67	0.004	0.311	0.539	0.706
PHOTODERMATOLOGY PHOTOIMMUNOLOGY & PHOTOMEDICINE	34/2 (Mar 18)	https://doi.org/10.1111/phpp.12361	2017-10-28	2021-09-05	46	0	original	Canada	1, 3	6	19	0	0	0	17	Denmark	$3600/£2400/€3000		3.135	Q2	0.1043		1976	53	67	0.004	0.311	0.539	0.706
ARCHIVES OF DERMATOLOGICAL RESEARCH	311/10 (Dec 19)	https://doi.org/10.1007/s00403-019-01945-6	2019-08-08	2021-08-13	24	0	original	Switzerland	3	0	12	4	1	3	1	Germany	$3860/£2560/€3060		3.017	Q2	0.112		4961	156	185	0.002	0.681	0.432	0.489
ARCHIVES OF DERMATOLOGICAL RESEARCH	311/10 (Dec 19)	https://doi.org/10.1007/s00403-019-01960-7	2019-08-09	2021-08-13	24	1	original	China	3	6	12	9	1	8	0	Germany	$3860/£2560/€3060		3.017	Q2	0.112		4961	156	185	0.002	0.681	0.432	0.489
ARCHIVES OF DERMATOLOGICAL RESEARCH	311/4 (May 19)	https://doi.org/10.1007/s00403-019-01893-1	2019-02-26	2021-09-01	30	1	review	Poland	3	0	27	13	6	7	0	Germany	$3860/£2560/€3060		3.017	Q2	0.112		4961	156	185	0.002	0.681	0.432	0.489
ARCHIVES OF DERMATOLOGICAL RESEARCH	311/4 (May 19)	https://doi.org/10.1007/s00403-019-01894-0	2019-03-02	2021-09-01	29	0	review	Italy	1, 3	0	36	3	1	2	0	Germany	$3860/£2560/€3060		3.017	Q2	0.112		4961	156	185	0.002	0.681	0.432	0.489
ARCHIVES OF DERMATOLOGICAL RESEARCH	311/2 (Mar 19)	https://doi.org/10.1007/s00403-018-01886-6	2019-01-07	2021-09-01	31	1	original	South Korea	1, 5	6	12	6	0	6	1	Germany	$3860/£2560/€3060		3.017	Q2	0.112		4961	156	185	0.002	0.681	0.432	0.489
ARCHIVES OF DERMATOLOGICAL RESEARCH	311/2 (Mar 19)	https://doi.org/10.1007/s00403-018-01888-4	2019-02-02	2021-09-01	30	0	original	China	3	6	21	6	1	5	1	Germany	$3860/£2560/€3060		3.017	Q2	0.112		4961	156	185	0.002	0.681	0.432	0.489
ARCHIVES OF DERMATOLOGICAL RESEARCH	310/10 (Dec 18)	https://doi.org/10.1007/s00403-018-1873-1	2018-10-28	2021-09-05	34	1	original	Netherlands	3	6	10	8	3	5	2	Germany	$3860/£2560/€3060		3.017	Q2	0.112		4961	156	185	0.002	0.681	0.432	0.489
ARCHIVES OF DERMATOLOGICAL RESEARCH	310/10 (Dec 18)	https://doi.org/10.1007/s00403-018-1869-x	2018-10-22	2021-09-05	34	0	original	Germany	1	6	4	1	0	1	0	Germany	$3860/£2560/€3060		3.017	Q2	0.112		4961	156	185	0.002	0.681	0.432	0.489
ARCHIVES OF DERMATOLOGICAL RESEARCH	310/7 (Sept 18)	https://doi.org/10.1007/s00403-018-1847-3	2018-06-21	2021-09-05	38	1	original	China	3	6	11	2	0	2	0	Germany	$3860/£2560/€3060		3.017	Q2	0.112		4961	156	185	0.002	0.681	0.432	0.489
ARCHIVES OF DERMATOLOGICAL RESEARCH	310/7 (Sept 18)	https://doi.org/10.1007/s00403-018-1846-4	2018-06-23	2021-09-05	38	0	original	Germany	1, 3	0	12	5	1	4	0	Germany	$3860/£2560/€3060		3.017	Q2	0.112		4961	156	185	0.002	0.681	0.432	0.489
ARCHIVES OF DERMATOLOGICAL RESEARCH	310/7 (Sept 18)	https://doi.org/10.1007/s00403-018-1845-5	2018-07-11	2021-09-05	37	1	original	France	1	5, 6	24	4	0	4	1	Germany	$3860/£2560/€3060		3.017	Q2	0.112		4961	156	185	0.002	0.681	0.432	0.489
ARCHIVES OF DERMATOLOGICAL RESEARCH	310/7 (Sept 18)	https://doi.org/10.1007/s00403-018-1844-6	2018-06-20	2021-09-05	38	0	original	Spain	3	0	7	1	1	0	1	Germany	$3860/£2560/€3060		3.017	Q2	0.112		4961	156	185	0.002	0.681	0.432	0.489
ARCHIVES OF DERMATOLOGICAL RESEARCH	310/4 (May 18)	https://doi.org/10.1007/s00403-018-1813-0	2018-02-03	2021-09-07	43	1	original	China	2, 3	3	7	4	0	4	0	Germany	$3860/£2560/€3060		3.017	Q2	0.112		4961	156	185	0.002	0.681	0.432	0.489
ARCHIVES OF DERMATOLOGICAL RESEARCH	310/4 (May 18)	https://doi.org/10.1007/s00403-018-1818-8	2018-02-07	2021-09-07	43	0	original	Germany	3	0	6	9	0	9	0	Germany	$3860/£2560/€3060		3.017	Q2	0.112		4961	156	185	0.002	0.681	0.432	0.489
ARCHIVES OF DERMATOLOGICAL RESEARCH	310/2 (Mar 18)	https://doi.org/10.1007/s00403-017-1797-1	2017-12-06	2021-09-07	45	1	original	Austria	3	1	15	2	0	2	9	Germany	$3860/£2560/€3060		3.017	Q2	0.112		4961	156	185	0.002	0.681	0.432	0.489
ARCHIVES OF DERMATOLOGICAL RESEARCH	310/2 (Mar 18)	https://doi.org/10.1007/s00403-017-1802-8	2017-12-18	2021-09-07	44	0	original	South Korea	3	6	19	0	0	0	0	Germany	$3860/£2560/€3060		3.017	Q2	0.112		4961	156	185	0.002	0.681	0.432	0.489
INTERNATIONAL JOURNAL OF COSMETIC SCIENCE	41/6 (Dec 19)	https://doi.org/10.1111/ics.12559	2019-07-15	2021-08-13	24	1	original	UK	4, 5	4	30	3	2	1	0	UK	$2750/£1800/€2300		2.97	Q2	0.212		3241	76	83	0.001	0.031	0.322	0.358
INTERNATIONAL JOURNAL OF COSMETIC SCIENCE	41/6 (Dec 19)	https://doi.org/10.1111/ics.12571	2019-08-13	2021-08-13	24	0	original	Thailand	1	1, 6	39	1	0	1	0	UK	$2750/£1800/€2300		2.97	Q2	0.212		3241	76	83	0.001	0.031	0.322	0.358
INTERNATIONAL JOURNAL OF COSMETIC SCIENCE	41/6 (Dec 19)	https://doi.org/10.1111/ics.12572	2019-08-16	2021-08-13	23	0	original	USA	4	4	44	12	0	12	43	UK	$2750/£1800/€2300		2.97	Q2	0.212		3241	76	83	0.001	0.031	0.322	0.358
INTERNATIONAL JOURNAL OF COSMETIC SCIENCE	41/6 (Dec 19)	https://doi.org/10.1111/ics.12574	2019-08-19	2021-09-01	24	1	original	UK	1, 4	4	18	4	3	1	1	UK	$2750/£1800/€2300		2.97	Q2	0.212		3241	76	83	0.001	0.031	0.322	0.358
INTERNATIONAL JOURNAL OF COSMETIC SCIENCE	41/4 (Aug 19)	https://doi.org/10.1111/ics.12536	2019-05-02	2021-09-01	27	1	original	UK	1, 5	5	36	5	3	2	0	UK	$2750/£1800/€2300		2.97	Q2	0.212		3241	76	83	0.001	0.031	0.322	0.358
INTERNATIONAL JOURNAL OF COSMETIC SCIENCE	41/4 (Aug 19)	https://doi.org/10.1111/ics.12539	2019-05-14	2021-09-01	27	1	original	UK	5	5	21	3	0	3	4	UK	$2750/£1800/€2300		2.97	Q2	0.212		3241	76	83	0.001	0.031	0.322	0.358
INTERNATIONAL JOURNAL OF COSMETIC SCIENCE	41/4 (Aug 19)	https://doi.org/10.1111/ics.12541	2019-05-17	2021-09-01	27	0	original	USA	1	0	28	9	4	5	1	UK	$2750/£1800/€2300		2.97	Q2	0.212		3241	76	83	0.001	0.031	0.322	0.358
INTERNATIONAL JOURNAL OF COSMETIC SCIENCE	41/4 (Aug 19)	https://doi.org/10.1111/ics.12549	2019-06-13	2021-09-01	26	0	original	USA, Netherlands	1, 5	5	27	10	0	10	11	UK	$2750/£1800/€2300		2.97	Q2	0.212		3241	76	83	0.001	0.031	0.322	0.358
INTERNATIONAL JOURNAL OF COSMETIC SCIENCE	41/4 (Aug 19)	https://doi.org/10.1111/ics.12554	2019-06-26	2021-09-01	26	0	review	UK	1, 5	0	57	4	0	4	20	UK	$2750/£1800/€2300		2.97	Q2	0.212		3241	76	83	0.001	0.031	0.322	0.358
INTERNATIONAL JOURNAL OF COSMETIC SCIENCE	41/3 (June 19)	https://doi.org/10.1111/ics.12528	2019-04-04	2021-09-01	28	1	review	France	1, 4	4	66	3	0	3	0	UK	$2750/£1800/€2300		2.97	Q2	0.212		3241	76	83	0.001	0.031	0.322	0.358
INTERNATIONAL JOURNAL OF COSMETIC SCIENCE	41/3 (June 19)	https://doi.org/10.1111/ics.12529	2019-04-07	2021-09-01	28	1	original	Switzerland, UK, France, Italy	4, 5	4	34	9	1	8	2	UK	$2750/£1800/€2300		2.97	Q2	0.212		3241	76	83	0.001	0.031	0.322	0.358
INTERNATIONAL JOURNAL OF COSMETIC SCIENCE	41/3 (June 19)	https://doi.org/10.1111/ics.12530	2019-04-16	2021-09-01	28	1	original	Italy	1, 4	4	18	0	0	0	1	UK	$2750/£1800/€2300		2.97	Q2	0.212		3241	76	83	0.001	0.031	0.322	0.358
INTERNATIONAL JOURNAL OF COSMETIC SCIENCE	41/3 (June 19)	https://doi.org/10.1111/ics.12531	2019-04-15	2021-09-01	28	0	original	Brazil	1	6	24	5	3	2	0	UK	$2750/£1800/€2300		2.97	Q2	0.212		3241	76	83	0.001	0.031	0.322	0.358
INTERNATIONAL JOURNAL OF COSMETIC SCIENCE	41/3 (June 19)	https://doi.org/10.1111/ics.12527	2019-03-13	2021-09-01	29	0	original	India	4	4	8	1	1	0	0	UK	$2750/£1800/€2300		2.97	Q2	0.212		3241	76	83	0.001	0.031	0.322	0.358
INTERNATIONAL JOURNAL OF COSMETIC SCIENCE	41/3 (June 19)	https://doi.org/10.1111/ics.12532	2019-04-16	2021-09-01	28	1	original	Switzerland	4	4	23	5	4	1	1	UK	$2750/£1800/€2300		2.97	Q2	0.212		3241	76	83	0.001	0.031	0.322	0.358
INTERNATIONAL JOURNAL OF COSMETIC SCIENCE	41/3 (June 19)	https://doi.org/10.1111/ics.12533	2019-04-19	2021-09-01	28	1	original	Germany	4	4	33	2	0	2	61	UK	$2750/£1800/€2300		2.97	Q2	0.212		3241	76	83	0.001	0.031	0.322	0.358
INTERNATIONAL JOURNAL OF COSMETIC SCIENCE	41/3 (June 19)	https://doi.org/10.1111/ics.12535	2019-04-29	2021-09-01	28	0	original	India	5	0	19	6	0	6	0	UK	$2750/£1800/€2300		2.97	Q2	0.212		3241	76	83	0.001	0.031	0.322	0.358
INTERNATIONAL JOURNAL OF COSMETIC SCIENCE	41/3 (June 19)	https://doi.org/10.1111/ics.12537	2019-05-03	2021-09-01	27	0	original	Serbia	1	6	57	2	1	1	0	UK	$2750/£1800/€2300		2.97	Q2	0.212		3241	76	83	0.001	0.031	0.322	0.358
INTERNATIONAL JOURNAL OF COSMETIC SCIENCE	41/3 (June 19)	https://doi.org/10.1111/ics.12540	2019-05-14	2021-09-01	27	1	original	International	4	4	39	4	0	4	3	UK	$2750/£1800/€2300		2.97	Q2	0.212		3241	76	83	0.001	0.031	0.322	0.358
INTERNATIONAL JOURNAL OF COSMETIC SCIENCE	41/3 (June 19)	https://doi.org/10.1111/ics.12538	2019-05-09	2021-09-01	27	0	original	Spain	4	4	24	2	0	2	0	UK	$2750/£1800/€2300		2.97	Q2	0.212		3241	76	83	0.001	0.031	0.322	0.358
INTERNATIONAL JOURNAL OF COSMETIC SCIENCE	41/1 (Feb 19)	https://doi.org/10.1111/ics.12499	2018-11-10	2021-09-01	33	1	original	UK, Germany	4	4	41	2	1	1	1	UK	$2750/£1800/€2300		2.97	Q2	0.212		3241	76	83	0.001	0.031	0.322	0.358
INTERNATIONAL JOURNAL OF COSMETIC SCIENCE	41/1 (Feb 19)	https://doi.org/10.1111/ics.12505	2018-11-28	2021-09-01	33	0	original	Japan	1, 4	6	65	5	1	4	0	UK	$2750/£1800/€2300		2.97	Q2	0.212		3241	76	83	0.001	0.031	0.322	0.358
INTERNATIONAL JOURNAL OF COSMETIC SCIENCE	40/6 (Dec 18)	https://doi.org/10.1111/ics.12501	2018-11-17	2021-09-07	33	1	original	UK, China	4	4	36	1	0	1	2	UK	$2750/£1800/€2300		2.97	Q2	0.212		3241	76	83	0.001	0.031	0.322	0.358
INTERNATIONAL JOURNAL OF COSMETIC SCIENCE	40/6 (Dec 18)	https://doi.org/10.1111/ics.12502	2018-11-14	2021-09-07	33	0	original	USA	4	4	24	6	0	6	1	UK	$2750/£1800/€2300		2.97	Q2	0.212		3241	76	83	0.001	0.031	0.322	0.358
INTERNATIONAL JOURNAL OF COSMETIC SCIENCE	40/4 (Aug 18)	https://doi.org/10.1111/ics.12470	2018-06-07	2021-09-07	39	1	original	France	4	4	37	6	0	6	2	UK	$2750/£1800/€2300		2.97	Q2	0.212		3241	76	83	0.001	0.031	0.322	0.358
INTERNATIONAL JOURNAL OF COSMETIC SCIENCE	40/4 (Aug 18)	https://doi.org/10.1111/ics.12472	2018-06-12	2021-09-07	38	0	original	France	4	4	47	8	0	8	15	UK	$2750/£1800/€2300		2.97	Q2	0.212		3241	76	83	0.001	0.031	0.322	0.358
INTERNATIONAL JOURNAL OF COSMETIC SCIENCE	40/3 (June 18)	https://doi.org/10.1111/ics.12454	2018-03-23	2021-09-07	41	1	original	UK	1, 4	4	24	6	4	2	1	UK	$2750/£1800/€2300		2.97	Q2	0.212		3241	76	83	0.001	0.031	0.322	0.358
INTERNATIONAL JOURNAL OF COSMETIC SCIENCE	40/3 (June 18)	https://doi.org/10.1111/ics.12455	2018-03-25	2021-09-07	41	0	original	Germany	4	4	66	2	0	2	1	UK	$2750/£1800/€2300		2.97	Q2	0.212		3241	76	83	0.001	0.031	0.322	0.358
INTERNATIONAL JOURNAL OF COSMETIC SCIENCE	40/1 (Feb 18)	https://doi.org/10.1111/ics.12434	2017-10-14	2021-09-07	46	1	original	USA	1, 6	6	23	1	0	1	2	UK	$2750/£1800/€2300		2.97	Q2	0.212		3241	76	83	0.001	0.031	0.322	0.358
INTERNATIONAL JOURNAL OF COSMETIC SCIENCE	40/1 (Feb 18)	https://doi.org/10.1111/ics.12436	2017-10-23	2021-09-07	46	0	original	France	1, 3	6	29	0	0	0	0	UK	$2750/£1800/€2300		2.97	Q2	0.212		3241	76	83	0.001	0.031	0.322	0.358
INTERNATIONAL JOURNAL OF COSMETIC SCIENCE	40/1 (Feb 18)	https://doi.org/10.1111/ics.12438	2017-11-02	2021-09-07	46	1	original	Germany	4	4	71	7	0	7	31	UK	$2750/£1800/€2300		2.97	Q2	0.212		3241	76	83	0.001	0.031	0.322	0.358
INTERNATIONAL JOURNAL OF COSMETIC SCIENCE	40/1 (Feb 18)	https://doi.org/10.1111/ics.12440	2017-11-03	2021-09-07	46	0	original	USA	4	4	28	3	0	3	14	UK	$2750/£1800/€2300		2.97	Q2	0.212		3241	76	83	0.001	0.031	0.322	0.358
Journal of Cosmetic Dermatology	18/6 (Dec 19)	https://doi.org/10.1111/jocd.12889	2019-02-25	2021-08-13	29	1	original	USA, France	4	4	19	4	0	4	0	USA	$3500/£2350/€2900		2.696	Q3	0.0801	35	3563	651	740	0.002	1.606	0.46	0.43
Journal of Cosmetic Dermatology	18/6 (Dec 19)	https://doi.org/10.1111/jocd.12893	2019-03-04	2021-08-13	29	0	original	Brazil	1	6	18	4	0	4	7	USA	$3500/£2350/€2900		2.696	Q3	0.0801	35	3563	651	740	0.002	1.606	0.46	0.43
Journal of Cosmetic Dermatology	18/6 (Dec 19)	https://doi.org/10.1111/jocd.12938	2019-04-13	2021-09-01	28	1	original	China	3, 5	6	20	4	2	2	0	USA	$3500/£2350/€2900		2.696	Q3	0.0801	35	3563	651	740	0.002	1.606	0.46	0.43
Journal of Cosmetic Dermatology	18/6 (Dec 19)	https://doi.org/10.1111/jocd.12939	2019-04-02	2021-09-01	28	0	original	Saudi Arabia	3	0	22	2	0	2	1	USA	$3500/£2350/€2900		2.696	Q3	0.0801	35	3563	651	740	0.002	1.606	0.46	0.43
Journal of Cosmetic Dermatology	18/4 (Aug 19)	https://doi.org/10.1111/jocd.12801	2018-11-19	2021-09-01	33	1	original	USA	1	0	39	1	0	1	13	USA	$3500/£2350/€2900		2.696	Q3	0.0801	35	3563	651	740	0.002	1.606	0.46	0.43
Journal of Cosmetic Dermatology	18/4 (Aug 19)	https://doi.org/10.1111/jocd.12811	2018-11-08	2021-09-01	33	0	original	South Korea	4	4	20	3	1	2	1	USA	$3500/£2350/€2900		2.696	Q3	0.0801	35	3563	651	740	0.002	1.606	0.46	0.43
Journal of Cosmetic Dermatology	18/4 (Aug 19)	https://doi.org/10.1111/jocd.12804	2018-11-28	2021-09-01	33	1	original	France	4	4	24	2	1	1	0	USA	$3500/£2350/€2900		2.696	Q3	0.0801	35	3563	651	740	0.002	1.606	0.46	0.43
Journal of Cosmetic Dermatology	18/4 (Aug 19)	https://doi.org/10.1111/jocd.12808	2018-10-29	2021-09-01	34	0	original	Egypt	3	0	10	3	0	3	1	USA	$3500/£2350/€2900		2.696	Q3	0.0801	35	3563	651	740	0.002	1.606	0.46	0.43
Journal of Cosmetic Dermatology	18/3 (June 19)	https://doi.org/10.1111/jocd.12961	2019-04-29	2021-09-01	28	1	original	Canada	3, 4	4	27	6	3	3	0	USA	$3500/£2350/€2900		2.696	Q3	0.0801	35	3563	651	740	0.002	1.606	0.46	0.43
Journal of Cosmetic Dermatology	18/3 (June 19)	https://doi.org/10.1111/jocd.12968	2019-05-10	2021-09-01	27	0	original	China	2	0	10	1	0	1	0	USA	$3500/£2350/€2900		2.696	Q3	0.0801	35	3563	651	740	0.002	1.606	0.46	0.43
Journal of Cosmetic Dermatology	18/3 (June 19)	https://doi.org/10.1111/jocd.12916	2019-05-10	2021-09-01	27	1	original	China	3	4	9	4	0	4	1	USA	$3500/£2350/€2900		2.696	Q3	0.0801	35	3563	651	740	0.002	1.606	0.46	0.43
Journal of Cosmetic Dermatology	18/3 (June 19)	https://doi.org/10.1111/jocd.12771	2018-09-08	2021-09-01	35	0	original	Spain	4	4	13	6	4	2	1	USA	$3500/£2350/€2900		2.696	Q3	0.0801	35	3563	651	740	0.002	1.606	0.46	0.43
Journal of Cosmetic Dermatology	18/1 (Feb 19)	https://doi.org/10.1111/jocd.12672	2018-06-08	2021-09-01	38	1	original	UK, China, USA	2, 3	0	17	14	2	12	7	USA	$3500/£2350/€2900		2.696	Q3	0.0801	35	3563	651	740	0.002	1.606	0.46	0.43
Journal of Cosmetic Dermatology	18/1 (Feb 19)	https://doi.org/10.1111/jocd.12676	2018-05-31	2021-09-01	39	0	original	USA	2, 3	0	23	12	0	12	4	USA	$3500/£2350/€2900		2.696	Q3	0.0801	35	3563	651	740	0.002	1.606	0.46	0.43
Journal of Cosmetic Dermatology	18/1 (Feb 19)	https://doi.org/10.1111/jocd.12547	2018-05-31	2021-09-01	39	1	original	UK	4	4	40	2	0	2	0	USA	$3500/£2350/€2900		2.696	Q3	0.0801	35	3563	651	740	0.002	1.606	0.46	0.43
Journal of Cosmetic Dermatology	18/1 (Feb 19)	https://doi.org/10.1111/jocd.12549	2018-04-30	2021-09-01	40	0	original	Brazil	1	0	15	2	0	2	87	USA	$3500/£2350/€2900		2.696	Q3	0.0801	35	3563	651	740	0.002	1.606	0.46	0.43
Journal of Cosmetic Dermatology	18/1 (Feb 19)	https://doi.org/10.1111/jocd.12818	2018-12-05	2021-09-01	32	1	original	Poland	2, 3	0	37	4	0	4	0	USA	$3500/£2350/€2900		2.696	Q3	0.0801	35	3563	651	740	0.002	1.606	0.46	0.43
Journal of Cosmetic Dermatology	18/1 (Feb 19)	https://doi.org/10.1111/jocd.12538	2018-06-19	2021-09-01	38	0	original	Pakistan	2	0	5	2	1	1	0	USA	$3500/£2350/€2900		2.696	Q3	0.0801	35	3563	651	740	0.002	1.606	0.46	0.43
Journal of Cosmetic Dermatology	18/1 (Feb 19)	https://doi.org/10.1111/jocd.12535	2018-04-15	2021-09-01	40	1	original	UK	4	4	16	1	0	1	0	USA	$3500/£2350/€2900		2.696	Q3	0.0801	35	3563	651	740	0.002	1.606	0.46	0.43
Journal of Cosmetic Dermatology	18/1 (Feb 19)	https://doi.org/10.1111/jocd.12543	2018-04-11	2021-09-01	40	0	original	South Korea	1, 3	0	24	5	0	5	2	USA	$3500/£2350/€2900		2.696	Q3	0.0801	35	3563	651	740	0.002	1.606	0.46	0.43
Journal of Cosmetic Dermatology	18/1 (Feb 19)	https://doi.org/10.1111/jocd.12674	2018-05-28	2021-09-01	39	1	original	South Korea	4, 3	6	38	9	1	8	0	USA	$3500/£2350/€2900		2.696	Q3	0.0801	35	3563	651	740	0.002	1.606	0.46	0.43
Journal of Cosmetic Dermatology	18/1 (Feb 19)	https://doi.org/10.1111/jocd.12677	2018-05-23	2021-09-01	39	0	original	Iran	3	0	22	1	0	1	2	USA	$3500/£2350/€2900		2.696	Q3	0.0801	35	3563	651	740	0.002	1.606	0.46	0.43
Journal of Cosmetic Dermatology	17/6 (Dec 18)	https://doi.org/10.1111/jocd.12783	2018-10-05	2021-09-07	35	1	original	Poland	2, 3	1	16	10	0	10	6	USA	$3500/£2350/€2900		2.696	Q3	0.0801	35	3563	651	740	0.002	1.606	0.46	0.43
Journal of Cosmetic Dermatology	17/6 (Dec 18)	https://doi.org/10.1111/jocd.12555	2018-04-30	2021-09-07	40	1	review	Mexico	2	0	37	8	0	8	0	USA	$3500/£2350/€2900		2.696	Q3	0.0801	35	3563	651	740	0.002	1.606	0.46	0.43
Journal of Cosmetic Dermatology	17/6 (Dec 18)	https://doi.org/10.1111/jocd.12663	2018-05-11	2021-09-07	39	0	review	China	1	0	45	1	0	1	2	USA	$3500/£2350/€2900		2.696	Q3	0.0801	35	3563	651	740	0.002	1.606	0.46	0.43
Journal of Cosmetic Dermatology	17/6 (Dec 18)	https://doi.org/10.1111/jocd.12726	2018-08-06	2021-09-07	37	1	original	Netherlands	3	0	12	17	4	13	1	USA	$3500/£2350/€2900		2.696	Q3	0.0801	35	3563	651	740	0.002	1.606	0.46	0.43
Journal of Cosmetic Dermatology	17/6 (Dec 18)	https://doi.org/10.1111/jocd.12755	2018-08-26	2021-09-07	36	0	original	Thailand	2, 3	0	17	9	2	7	0	USA	$3500/£2350/€2900		2.696	Q3	0.0801	35	3563	651	740	0.002	1.606	0.46	0.43
Journal of Cosmetic Dermatology	17/6 (Dec 18)	https://doi.org/10.1111/jocd.12764	2018-09-08	2021-09-07	35	1	original	France	4	4	11	2	0	2	0	USA	$3500/£2350/€2900		2.696	Q3	0.0801	35	3563	651	740	0.002	1.606	0.46	0.43
Journal of Cosmetic Dermatology	17/6 (Dec 18)	https://doi.org/10.1111/jocd.12468	2018-03-04	2021-09-07	42	1	original	China	3	1	6	3	0	3	0	USA	$3500/£2350/€2900		2.696	Q3	0.0801	35	3563	651	740	0.002	1.606	0.46	0.43
Journal of Cosmetic Dermatology	17/6 (Dec 18)	https://doi.org/10.1111/jocd.12472	2017-12-18	2021-09-07	44	0	original	Egypt	3	0	5	3	0	3	1	USA	$3500/£2350/€2900		2.696	Q3	0.0801	35	3563	651	740	0.002	1.606	0.46	0.43
Journal of Cosmetic Dermatology	17/6 (Dec 18)	https://doi.org/10.1111/jocd.12481	2018-01-07	2021-09-07	44	0	original	Egypt	3	0	11	12	2	10	18	USA	$3500/£2350/€2900		2.696	Q3	0.0801	35	3563	651	740	0.002	1.606	0.46	0.43
Journal of Cosmetic Dermatology	17/6 (Dec 18)	https://doi.org/10.1111/jocd.12458	2017-12-08	2021-09-07	44	0	original	Lebanon	2, 3	1	3	3	0	3	1	USA	$3500/£2350/€2900		2.696	Q3	0.0801	35	3563	651	740	0.002	1.606	0.46	0.43
Journal of Cosmetic Dermatology	17/4 (Aug 18)	https://doi.org/10.1111/jocd.12438	2017-11-21	2021-09-07	45	1	original	China	3	0	11	5	2	3	2	USA	$3500/£2350/€2900		2.696	Q3	0.0801	35	3563	651	740	0.002	1.606	0.46	0.43
Journal of Cosmetic Dermatology	17/4 (Aug 18)	https://doi.org/10.1111/jocd.12447	2017-11-08	2021-09-07	45	0	original	USA	2	4	9	4	0	4	1	USA	$3500/£2350/€2900		2.696	Q3	0.0801	35	3563	651	740	0.002	1.606	0.46	0.43
Journal of Cosmetic Dermatology	17/3 (June 18)	https://doi.org/10.1111/jocd.12525	2018-03-09	2021-09-07	41	1	original	Romania, Bulgaria	2, 3	0	23	3	0	3	1	USA	$3500/£2350/€2900		2.696	Q3	0.0801	35	3563	651	740	0.002	1.606	0.46	0.43
Journal of Cosmetic Dermatology	17/3 (June 18)	https://doi.org/10.1111/jocd.12397	2017-08-20	2021-09-07	48	0	original	Egypt	3	0	18	26	0	26	17	USA	$3500/£2350/€2900		2.696	Q3	0.0801	35	3563	651	740	0.002	1.606	0.46	0.43
Journal of Cosmetic Dermatology	17/3 (June 18)	https://doi.org/10.1111/jocd.12420	2017-09-14	2021-09-07	47	0	original	Iran	3	1	34	1	0	1	1	USA	$3500/£2350/€2900		2.696	Q3	0.0801	35	3563	651	740	0.002	1.606	0.46	0.43
Journal of Cosmetic Dermatology	17/3 (June 18)	https://doi.org/10.1111/jocd.12421	2017-09-26	2021-09-07	47	1	original	Singapore	4	5	23	3	1	2	1	USA	$3500/£2350/€2900		2.696	Q3	0.0801	35	3563	651	740	0.002	1.606	0.46	0.43
SKIN RESEARCH AND TECHNOLOGY	25/6 (Nov 19)	https://doi.org/10.1111/srt.12717	2019-05-22	2021-08-13	26	0	original	Singapore	1, 4	4, 6	22	1	0	1	0	Denmark	$3800/£2550/€3150		2.365	Q3	0.1123		3035	176	180	0	6.099	0.113	0.372
SKIN RESEARCH AND TECHNOLOGY	25/6 (Nov 19)	https://doi.org/10.1111/srt.12718	2019-05-20	2021-08-13	26	1	original	Netherlands	3	0	9	3	0	3	0	Denmark	$3800/£2550/€3150		2.365	Q3	0.1123		3035	176	180	0	6.099	0.113	0.372
SKIN RESEARCH AND TECHNOLOGY	25/6 (Nov 19)	https://doi.org/10.1111/srt.12719	2019-05-22	2021-09-01	27	1	original	Brazil	3	6	10	2	0	2	0	Denmark	$3800/£2550/€3150		2.365	Q3	0.1123		3035	176	180	0	6.099	0.113	0.372
SKIN RESEARCH AND TECHNOLOGY	25/6 (Nov 19)	https://doi.org/10.1111/srt.12721	2019-05-22	2021-09-01	27	0	original	Austria	3	0	13	3	0	3	0	Denmark	$3800/£2550/€3150		2.365	Q3	0.1123		3035	176	180	0	6.099	0.113	0.372
SKIN RESEARCH AND TECHNOLOGY	25/6 (Nov 19)	https://doi.org/10.1111/srt.12727	2019-05-29	2021-09-01	27	1	original	Japan	3	6	18	0	0	0	0	Denmark	$3800/£2550/€3150		2.365	Q3	0.1123		3035	176	180	0	6.099	0.113	0.372
SKIN RESEARCH AND TECHNOLOGY	25/6 (Nov 19)	https://doi.org/10.1111/srt.12729	2019-05-29	2021-09-01	27	0	original	Italy	2, 3	0	12	11	5	6	3	Denmark	$3800/£2550/€3150		2.365	Q3	0.1123		3035	176	180	0	6.099	0.113	0.372
SKIN RESEARCH AND TECHNOLOGY	25/5 (Sept 19)	https://doi.org/10.1111/srt.12697	2019-03-19	2021-09-01	29	1	original	Japan	1, 4	0	33	1	0	1	1	Denmark	$3800/£2550/€3150		2.365	Q3	0.1123		3035	176	180	0	6.099	0.113	0.372
SKIN RESEARCH AND TECHNOLOGY	25/5 (Sept 19)	https://doi.org/10.1111/srt.12698	2019-04-01	2021-09-01	29	0	original	USA	1, 4	4	37	4	0	4	0	Denmark	$3800/£2550/€3150		2.365	Q3	0.1123		3035	176	180	0	6.099	0.113	0.372
SKIN RESEARCH AND TECHNOLOGY	25/5 (Sept 19)	https://doi.org/10.1111/srt.12703	2019-04-30	2021-09-01	28	1	original	Switzerland, Belgium	1	6	23	5	1	4	3	Denmark	$3800/£2550/€3150		2.365	Q3	0.1123		3035	176	180	0	6.099	0.113	0.372
SKIN RESEARCH AND TECHNOLOGY	25/5 (Sept 19)	https://doi.org/10.1111/srt.12704	2019-05-06	2021-09-01	27	0	original	South Korea	2, 3	1	19	1	0	1	0	Denmark	$3800/£2550/€3150		2.365	Q3	0.1123		3035	176	180	0	6.099	0.113	0.372
SKIN RESEARCH AND TECHNOLOGY	25/5 (Sept 19)	https://doi.org/10.1111/srt.12709	2019-05-06	2021-09-01	27	1	original	Austria	1	1	26	10	0	10	0	Denmark	$3800/£2550/€3150		2.365	Q3	0.1123		3035	176	180	0	6.099	0.113	0.372
SKIN RESEARCH AND TECHNOLOGY	25/5 (Sept 19)	https://doi.org/10.1111/srt.12710	2019-05-10	2021-09-01	27	0	original	France	4	4	18	2	0	2	3	Denmark	$3800/£2550/€3150		2.365	Q3	0.1123		3035	176	180	0	6.099	0.113	0.372
SKIN RESEARCH AND TECHNOLOGY	25/3 (May 19)	https://doi.org/10.1111/srt.12632	2019-04-02	2021-09-01	28	1	original	UK	4	4	16	0	0	0	1	Denmark	$3800/£2550/€3150		2.365	Q3	0.1123		3035	176	180	0	6.099	0.113	0.372
SKIN RESEARCH AND TECHNOLOGY	25/3 (May 19)	https://doi.org/10.1111/srt.12641	2018-10-22	2021-09-01	34	0	original	Japan	1	1	36	6	5	1	0	Denmark	$3800/£2550/€3150		2.365	Q3	0.1123		3035	176	180	0	6.099	0.113	0.372
SKIN RESEARCH AND TECHNOLOGY	25/3 (May 19)	https://doi.org/10.1111/srt.12648	2018-11-06	2021-09-01	33	1	original	Japan	1, 5	0	15	0	0	0	62	Denmark	$3800/£2550/€3150		2.365	Q3	0.1123		3035	176	180	0	6.099	0.113	0.372
SKIN RESEARCH AND TECHNOLOGY	25/3 (May 19)	https://doi.org/10.1111/srt.12649	2018-11-02	2021-09-01	33	0	original	Japan	2	0	18	2	1	1	1	Denmark	$3800/£2550/€3150		2.365	Q3	0.1123		3035	176	180	0	6.099	0.113	0.372
SKIN RESEARCH AND TECHNOLOGY	25/3 (May 19)	https://doi.org/10.1111/srt.12653	2019-01-03	2021-09-01	31	1	original	Netherlands	3	0	23	8	2	6	2	Denmark	$3800/£2550/€3150		2.365	Q3	0.1123		3035	176	180	0	6.099	0.113	0.372
SKIN RESEARCH AND TECHNOLOGY	25/3 (May 19)	https://doi.org/10.1111/srt.12654	2019-01-18	2021-09-01	31	0	original	France	1, 3	0	14	1	0	1	0	Denmark	$3800/£2550/€3150		2.365	Q3	0.1123		3035	176	180	0	6.099	0.113	0.372
SKIN RESEARCH AND TECHNOLOGY	25/2 (Mar 19)	https://doi.org/10.1111/srt.12624	2018-08-16	2021-09-01	36	1	original	USA	4	4	22	2	1	1	3	Denmark	$3800/£2550/€3150		2.365	Q3	0.1123		3035	176	180	0	6.099	0.113	0.372
SKIN RESEARCH AND TECHNOLOGY	25/2 (Mar 19)	https://doi.org/10.1111/srt.12625	2018-10-27	2021-09-01	34	0	original	Japan	1	6	57	2	0	2	3	Denmark	$3800/£2550/€3150		2.365	Q3	0.1123		3035	176	180	0	6.099	0.113	0.372
SKIN RESEARCH AND TECHNOLOGY	25/2 (Mar 19)	https://doi.org/10.1111/srt.12630	2018-11-02	2021-09-01	33	1	original	USA	2, 4	4	28	4	0	4	0	Denmark	$3800/£2550/€3150		2.365	Q3	0.1123		3035	176	180	0	6.099	0.113	0.372
SKIN RESEARCH AND TECHNOLOGY	25/2 (Mar 19)	https://doi.org/10.1111/srt.12633	2018-10-10	2021-09-01	34	0	original	Mexico	1	6	64	5	1	4	2	Denmark	$3800/£2550/€3150		2.365	Q3	0.1123		3035	176	180	0	6.099	0.113	0.372
SKIN RESEARCH AND TECHNOLOGY	24/4 (Nov 18)	https://doi.org/10.1111/srt.12583	2018-05-17	2021-09-07	39	1	original	Sweden	1, 3	6	22	6	2	4	0	Denmark	$3800/£2550/€3150		2.365	Q3	0.1123		3035	176	180	0	6.099	0.113	0.372
SKIN RESEARCH AND TECHNOLOGY	24/4 (Nov 18)	https://doi.org/10.1111/srt.12584	2018-05-11	2021-09-07	39	0	original	South Korea	1	6	12	7	6	1	0	Denmark	$3800/£2550/€3150		2.365	Q3	0.1123		3035	176	180	0	6.099	0.113	0.372
SKIN RESEARCH AND TECHNOLOGY	24/3 (Aug 18)	https://doi.org/10.1111/srt.12442	2018-02-04	2021-09-07	43	1	original	France	4	4	23	3	0	3	0	Denmark	$3800/£2550/€3150		2.365	Q3	0.1123		3035	176	180	0	6.099	0.113	0.372
SKIN RESEARCH AND TECHNOLOGY	24/3 (Aug 18)	https://doi.org/10.1111/srt.12443	2018-01-27	2021-09-07	43	0	original	Japan	1, 3	6	11	2	0	2	0	Denmark	$3800/£2550/€3150		2.365	Q3	0.1123		3035	176	180	0	6.099	0.113	0.372
SKIN RESEARCH AND TECHNOLOGY	24/3 (Aug 18)	https://doi.org/10.1111/srt.12448	2018-01-31	2021-09-07	43	1	original	Italy	3	4	14	9	5	4	0	Denmark	$3800/£2550/€3150		2.365	Q3	0.1123		3035	176	180	0	6.099	0.113	0.372
SKIN RESEARCH AND TECHNOLOGY	24/3 (Aug 18)	https://doi.org/10.1111/srt.12451	2018-02-06	2021-09-07	43	0	original	Germany	3	0	8	1	0	1	0	Denmark	$3800/£2550/€3150		2.365	Q3	0.1123		3035	176	180	0	6.099	0.113	0.372
SKIN RESEARCH AND TECHNOLOGY	24/3 (Aug 18)	https://doi.org/10.1111/srt.12453	2018-02-07	2021-09-07	43	1	original	Austria	1, 4	4, 6	53	5	0	5	8	Denmark	$3800/£2550/€3150		2.365	Q3	0.1123		3035	176	180	0	6.099	0.113	0.372
SKIN RESEARCH AND TECHNOLOGY	24/3 (Aug 18)	https://doi.org/10.1111/srt.12454	2018-02-02	2021-09-07	43	0	original	Germany	3	1	25	5	2	3	59	Denmark	$3800/£2550/€3150		2.365	Q3	0.1123		3035	176	180	0	6.099	0.113	0.372
SKIN RESEARCH AND TECHNOLOGY	24/2 (May 18)	https://doi.org/10.1111/srt.12422	2017-10-22	2021-09-07	46	1	original	Canada	1, 3	6	22	18	0	18	0	Denmark	$3800/£2550/€3150		2.365	Q3	0.1123		3035	176	180	0	6.099	0.113	0.372
SKIN RESEARCH AND TECHNOLOGY	24/2 (May 18)	https://doi.org/10.1111/srt.12423	2017-11-16	2021-09-07	45	0	original	USA	1	1	29	11	7	4	0	Denmark	$3800/£2550/€3150		2.365	Q3	0.1123		3035	176	180	0	6.099	0.113	0.372
Current Dermatology Reports	8/4 (Dec 19)	https://doi.org/10.1007/s13671-019-00283-0	2019-11-05	2021-08-13	21	0	review	USA	1, 3	4	6	0	0	0	0	USA	$3860/£2560/€3060		n/a	n/a	0.0631		347	25	38	0.004	0.758	0.932	n/a
Current Dermatology Reports	8/4 (Dec 19)	https://doi.org/10.1007/s13671-019-00279-w	2019-11-26	2021-08-13	20	1	review	Switzerland	1	6	26	3	1	2	1	USA	$3860/£2560/€3060		n/a	n/a	0.0631		347	25	38	0.004	0.758	0.932	n/a
Current Dermatology Reports	8/3 (Sept 19)	https://doi.org/10.1007/s13671-019-00265-2	2019-07-19	2021-09-01	25	1	review	USA	3	4	16	3	0	3	0	USA	$3860/£2560/€3060		n/a	n/a	0.0631		347	25	38	0.004	0.758	0.932	n/a
Current Dermatology Reports	8/3 (Sept 19)	https://doi.org/10.1007/s13671-019-00267-0	2019-07-06	2021-09-01	25	0	review	USA	3	0	46	2	0	2	2	USA	$3860/£2560/€3060		n/a	n/a	0.0631		347	25	38	0.004	0.758	0.932	n/a
Current Dermatology Reports	8/2 (June 19)	https://doi.org/10.1007/s13671-019-0252-2	2019-05-02	2021-09-01	27	1	review	USA	2, 3	4, 6	15	2	1	1	0	USA	$3860/£2560/€3060		n/a	n/a	0.0631		347	25	38	0.004	0.758	0.932	n/a
Current Dermatology Reports	8/2 (June 19)	https://doi.org/10.1007/s13671-019-0254-0	2019-05-03	2021-09-01	27	0	review	USA	5	0	5	1	0	1	2	USA	$3860/£2560/€3060		n/a	n/a	0.0631		347	25	38	0.004	0.758	0.932	n/a
Current Dermatology Reports	7/4 (Dec 18)	https://doi.org/10.1007/s13671-018-0234-9	2018-09-28	2021-09-07	35	1	review	USA	3	0	19	94	0	94	0	USA	$3860/£2560/€3060		n/a	n/a	0.0631		347	25	38	0.004	0.758	0.932	n/a
Current Dermatology Reports	7/4 (Dec 18)	https://doi.org/10.1007/s13671-018-0235-8	2018-09-22	2021-09-07	35	0	review	USA	3	6	7	13	1	12	0	USA	$3860/£2560/€3060		n/a	n/a	0.0631		347	25	38	0.004	0.758	0.932	n/a
Current Dermatology Reports	7/2 (June 18)	https://doi.org/10.1007/s13671-018-0218-9	2018-04-25	2021-09-07	40	1	review	International	3	1	8	24	0	24	0	USA	$3860/£2560/€3060		n/a	n/a	0.0631		347	25	38	0.004	0.758	0.932	n/a
Current Dermatology Reports	7/2 (June 18)	https://doi.org/10.1007/s13671-018-0217-x	2018-04-14	2021-09-07	40	0	review	USA	3	0	3	1	0	1	0	USA	$3860/£2560/€3060		n/a	n/a	0.0631		347	25	38	0.004	0.758	0.932	n/a

## Sheet: Table 2
Journal name	Year(s) of ePublication in sampled articles	Number of OA articles sampled	Number of SA articles per samples	Mean citations in sampled articles	Median citations in sampled articles	Min citations in sampled articles	Max citations in sampled articles	Total citations in sampled articles
Journal of the American Academy of Dermatology	2017-2019	7	7	9.85714	8.5	0	23	138
JAMA Dermatology	2017-2019	5	5	27	24.5	5	61	270
British Journal of Dermatology	2016-2019	32	32	19.9531	13.5	1	117	1277
Journal of Investigative Dermatology	2017-2019	17	17	17.1471	12	1	77	583
American Journal of Clinical Dermatology	2017-2019	13	13	15.6923	10	1	60	408
Contact Dermatitis	2018-2019	5	5	6.6	7	1	13	66
Journal of the European Academy of Dermatology and Venereology	2017-2019	25	25	12.88	8.5	0	85	644
Journal der Deutschen Dermatologischen Gesellschaft	2019	3	3	2	1	0	7	12
Dermatology	2018	2	2	9.75	8.5	2	20	39
Advances in Wound Care	2018-2019	9	9	10.2222	3.5	0	55	184
Pigment Cell & Melanoma Research	2017-2019	7	7	8.28571	7	1	18	116
Journal of Dermatological Science	2018-2019	6	6	4.66667	2.5	0	15	56
Mycoses	2017-2019	6	6	8.58333	6.5	0	22	103
Lasers in Surgery and Medicine	2017-2019	8	8	10.5	6.5	1	72	168
Journal of Dermatology	2018-2019	9	9	9.77778	7	0	54	176
Experimental Dermatology	2018-2019	5	5	9.7	6.5	0	41	97
Wound Repair and Regeneration	2018-2019	10	10	6.6	5	0	22	132
Melanoma Research	2018-2019	15	15	10.1	6.5	0	41	303
Skin Pharmacology and Physiology	2019	1	1	6	6	4	8	12
Clinical and Experimental Dermatology	2017-2018	2	2	5.25	5	2	9	21
Journal of Dermatological Treatment	2017-2019	12	12	5.41667	4	0	22	130
Photodermatology Photoimmunology & Photomedicine	2017-2019	6	6	4	2.5	0	13	48
Archives of Dermatological Research	2017-2019	8	8	4.8125	4	0	13	77
International Journal of Cosmetic Science	2017-2019	16	16	4.28125	4	0	12	137
Journal of Cosmetic Dermatology	2017-2019	19	19	5.31579	3.5	1	26	202
Skin Research and Technology	2017-2019	16	16	4.375	3	0	18	140
Current Dermatology Reports	2018-2019	5	5	14.3	2.5	0	94	143

## Sheet: Funding and cost
Journal name	Article DOI	OA	Article type	Country of main authors	Continent	Institution main authors	Institution	Funding	Funding	APC pounds	View count	Citation count in Scopus	Self citation	Minus self cit	Altmetric	Country	2020 JIF	JIF Quartile	% of OA Gold	Google h5 index	Total Citations	Total Articles	Citable Items	Eigenfactor	Normalized Eigenfactor	Article Influence Score	2019 Immediacy Index
JOURNAL OF THE AMERICAN ACADEMY OF DERMATOLOGY	https://doi.org/10.1016/j.jaad.2019.05.053	1	original	Thailand	Asia	3	Academic	0	None	2663.79	23	12	4	8	26	USA	11.527	Q1	0.0824	93	40257	204	263	0.003	0.652	0.753	3.191
JOURNAL OF THE AMERICAN ACADEMY OF DERMATOLOGY	https://doi.org/10.1016/j.jaad.2019.05.076	0	original	Spain	Europe	3	Academic	6, 8	Academic, Public govern charity	0	12	2	1	1	3	USA	11.527	Q2	1.0824	93	40258	204	263	0.003	0.652	0.753	3.191
JOURNAL OF THE AMERICAN ACADEMY OF DERMATOLOGY	https://doi.org/10.1016/j.jaad.2019.05.085	0	original	USA	N America	1, 3	Academic	6	Public govern charity	0	9	4	0	4	1	USA	11.527	Q3	2.0824	93	40259	204	263	0.003	0.652	0.753	3.191
JOURNAL OF THE AMERICAN ACADEMY OF DERMATOLOGY	https://doi.org/10.1016/j.jaad.2019.05.021	1	original	UK	Europe	1, 3	Academic	6	Public govern charity	2663.79	16	0	0	0	2	USA	11.527	Q3	2.0824	93	40259	204	263	0.003	0.652	0.753	3.191
JOURNAL OF THE AMERICAN ACADEMY OF DERMATOLOGY	https://doi.org/10.1016/j.jaad.2019.03.065	1	original	China	Asia	3	Academic	6	Public govern charity	2663.79	8	3	0	3	9	USA	11.527	Q3	2.0824	93	40259	204	263	0.003	0.652	0.753	3.191
JOURNAL OF THE AMERICAN ACADEMY OF DERMATOLOGY	https://doi.org/10.1016/j.jaad.2019.04.009	0	original	Israel	Middle East	1, 2	Academic	0	None	0	15	7	0	7	56	USA	11.527	Q3	2.0824	93	40259	204	263	0.003	0.652	0.753	3.191
JOURNAL OF THE AMERICAN ACADEMY OF DERMATOLOGY	https://doi.org/10.1016/j.jaad.2019.01.039	1	original	USA	N America	1, 2, 4	Academic, Pharma and industry	4	Pharma or industry	2663.79	10	6	1	5	1	USA	11.527	Q3	2.0824	93	40259	204	263	0.003	0.652	0.753	3.191
JOURNAL OF THE AMERICAN ACADEMY OF DERMATOLOGY	https://doi.org/10.1016/j.jaad.2019.01.040	0	original	USA	N America	2	Academic	6	Public govern charity	0	14	10	0	10	2	USA	11.527	Q3	2.0824	93	40259	204	263	0.003	0.652	0.753	3.191
JOURNAL OF THE AMERICAN ACADEMY OF DERMATOLOGY	https://doi.org/10.1016/j.jaad.2019.02.044	1	original	Multiple countries, Canada, USA and Poland	International	3, 4, 5	Academic, Pharma and industry	4	Pharma or industry	2663.79	24	21	3	18	275	USA	11.527	Q3	2.0824	93	40259	204	263	0.003	0.652	0.753	3.191
JOURNAL OF THE AMERICAN ACADEMY OF DERMATOLOGY	https://doi.org/10.1016/j.jaad.2019.02.038	0	original	USA	N America	1, 3	Academic	3, 4, 6	Academic, Public govern charity, Pharma or industry	0	32	6	0	6	29	USA	11.527	Q3	2.0824	93	40259	204	263	0.003	0.652	0.753	3.191
JOURNAL OF THE AMERICAN ACADEMY OF DERMATOLOGY	https://doi.org/10.1016/j.jaad.2018.08.049	1	review	USA	N America	1, 3, 5	Academic, Pharma and industry	4	Pharma or industry	2663.79	22	23	1	22	29	USA	11.527	Q3	2.0824	93	40259	204	263	0.003	0.652	0.753	3.191
JOURNAL OF THE AMERICAN ACADEMY OF DERMATOLOGY	https://doi.org/10.1016/j.jaad.2018.11.029	0	review	USA	N America	3	Academic	0	None	0	14	13	0	13	52	USA	11.527	Q3	2.0824	93	40259	204	263	0.003	0.652	0.753	3.191
JOURNAL OF THE AMERICAN ACADEMY OF DERMATOLOGY	https://doi.org/10.1016/j.jaad.2018.01.027	1	original	USA	N America	4, 5	Pharma or industry	4	Pharma or industry	2663.79	17	17	3	14	37	USA	11.527	Q3	2.0824	93	40259	204	263	0.003	0.652	0.753	3.191
JOURNAL OF THE AMERICAN ACADEMY OF DERMATOLOGY	https://doi.org/10.1016/j.jaad.2017.10.023	0	original	France	Europe	3	Academic	0	None	0	11	14	1	13	3	USA	11.527	Q3	2.0824	93	40259	204	263	0.003	0.652	0.753	3.191
JAMA Dermatology	10.1001/jamadermatol.2019.2855	1	original	Canada	N America	4, 5	Pharma or industry	4	Pharma or industry	3599.71	18	61	9	52	37	USA	10.282	Q1	0.0741	60	8448	109	124	0.001	0.883	0.533	2.514
JAMA Dermatology	10.1001/jamadermatol.2019.2983	free after 12mths	original	USA	N America	3	Academic	1, 4	Academic, pharma or industry	0	52	41	16	25	75	USA	10.282	Q1	0.0741	60	8448	109	124	0.001	0.883	0.533	2.514
JAMA Dermatology	10.1001/jamadermatol.2018.5360	1	original	China	Asia	3	Academic	6	Public govern charity	3599.71	11	25	2	23	10	USA	10.282	Q1	0.0741	60	8448	109	124	0.001	0.883	0.533	2.514
JAMA Dermatology	10.1001/jamadermatol.2019.0425	free after 12mths	original	France	Europe	2	Academic	4, 6	Public govern charity, Pharma or industry	0	10	5	1	4	35	USA	10.282	Q1	0.0741	60	8448	109	124	0.001	0.883	0.533	2.514
JAMA Dermatology	10.1001/jamadermatol.2018.1764	1	original	USA	N America	3	Academic	5	Pharma or industry	3599.71	10	13	2	11	111	USA	10.282	Q1	0.0741	60	8448	109	124	0.001	0.883	0.533	2.514
JAMA Dermatology	10.1001/jamadermatol.2018.2133	free after 12mths	original	USA	N America	1, 3	Academic	0	None	0	11	24	1	23	349	USA	10.282	Q1	0.0741	60	8448	109	124	0.001	0.883	0.533	2.514
JAMA Dermatology	10.1001/jamadermatol.2018.0793	1	original	Australia, USA, UK	International	3, 4	Academic, Pharma and industry	4	Pharma or industry	3599.71	12	38	2	36	25	USA	10.282	Q1	0.0741	60	8448	109	124	0.001	0.883	0.533	2.514
JAMA Dermatology	10.1001/jamadermatol.2018.0592	free after 12mths	original	USA	N America	2, 3	Academic	6	Public govern charity	0	11	9	4	5	40	USA	10.282	Q1	0.0741	60	8448	109	124	0.001	0.883	0.533	2.514
JAMA Dermatology	10.1001/jamadermatol.2017.5937	1	original	Japan	Asia	3, 4	Academic, Pharma and industry	4	Pharma or industry	3599.71	8	43	6	37	20	USA	10.282	Q1	0.0741	60	8448	109	124	0.001	0.883	0.533	2.514
JAMA Dermatology	10.1001/jamadermatol.2017.5835	free after 12mths	original	USA	N America	1, 3	Academic	6	Public govern charity	0	13	11	1	10	82	USA	10.282	Q1	0.0741	60	8448	109	124	0.001	0.883	0.533	2.514
BRITISH JOURNAL OF DERMATOLOGY	https://doi.org/10.1111/bjd.18029	1	original	Germany	Europe	1, 3	Academic	4	Pharma or industry	£3,000	12	7	0	7	0	UK	9.302	Q1	0.272	76	36064	262	311	0.003	0.1	1.124	3.515
BRITISH JOURNAL OF DERMATOLOGY	https://doi.org/10.1111/bjd.17879	1	original	Netherlands	Europe	1, 3	Academic	1, 4, 6	Academic, Public govern charity, Pharma or industry	£3,000	18	6	4	2	3	UK	9.302	Q1	0.272	76	36064	262	311	0.003	0.1	1.124	3.515
BRITISH JOURNAL OF DERMATOLOGY	https://doi.org/10.1111/bjd.17927	0	original	Europe, Germany	Europe	3	Academic	0	None	0	22	8	2	6	7	UK	9.302	Q1	0.272	76	36064	262	311	0.003	0.1	1.124	3.515
BRITISH JOURNAL OF DERMATOLOGY	https://doi.org/10.1111/bjd.18005	0	original	USA and Canada	N America	3	Academic	8	Academic, Public govern charity	0	8	5	1	4	8	UK	9.302	Q1	0.272	76	36064	262	311	0.003	0.1	1.124	3.515
BRITISH JOURNAL OF DERMATOLOGY	https://doi.org/10.1111/bjd.17857	1	review	UK	Europe	1, 3	Academic	6	Public govern charity	£3,000	17	13	3	10	1	UK	9.302	Q1	0.272	76	36064	262	311	0.003	0.1	1.124	3.515
BRITISH JOURNAL OF DERMATOLOGY	https://doi.org/10.1111/bjd.17898	0	review	China	Asia	3	Academic	6	Public govern charity	0	19	14	1	13	2	UK	9.302	Q1	0.272	76	36064	262	311	0.003	0.1	1.124	3.515
BRITISH JOURNAL OF DERMATOLOGY	https://doi.org/10.1111/bjd.17849	1	original	UK	Europe	1, 3	Academic	4, 6, 8	Academic, Public govern charity, Pharma or industry	£3,000	22	10	5	5	56	UK	9.302	Q1	0.272	76	36064	262	311	0.003	0.1	1.124	3.515
BRITISH JOURNAL OF DERMATOLOGY	https://doi.org/10.1111/bjd.17853	1	original	UK	Europe	3	Academic	6	Public govern charity	£3,000	14	7	1	6	1	UK	9.302	Q1	0.272	76	36064	262	311	0.003	0.1	1.124	3.515
BRITISH JOURNAL OF DERMATOLOGY	https://doi.org/10.1111/bjd.17870	0	original	Denmark	Europe	3	Academic	0	None	0	17	8	3	5	0	UK	9.302	Q1	0.272	76	36064	262	311	0.003	0.1	1.124	3.515
BRITISH JOURNAL OF DERMATOLOGY	https://doi.org/10.1111/bjd.17931	0	original	Spain	Europe	3	Academic	6, 7	Public govern charity	0	19	34	0	34	8	UK	9.302	Q1	0.272	76	36064	262	311	0.003	0.1	1.124	3.515
BRITISH JOURNAL OF DERMATOLOGY	https://doi.org/10.1111/bjd.17869	1	original	USA	N America	1, 3, 4	Academic, Pharma and industry	4	Pharma or industry	£3,000	28	117	30	87	18	UK	9.302	Q1	0.272	76	36064	262	311	0.003	0.1	1.124	3.515
BRITISH JOURNAL OF DERMATOLOGY	https://doi.org/10.1111/bjd.17716	0	original	Denmark	Europe	3	Academic	6	Public govern charity	0	12	24	11	13	2	UK	9.302	Q1	0.272	76	36064	262	311	0.003	0.1	1.124	3.515
BRITISH JOURNAL OF DERMATOLOGY	https://doi.org/10.1111/bjd.17873	1	original	UK	Europe	1, 3	Academic	0	None	£3,000	21	37	7	30	7	UK	9.302	Q1	0.272	76	36064	262	311	0.003	0.1	1.124	3.515
BRITISH JOURNAL OF DERMATOLOGY	https://doi.org/10.1111/bjd.17709	free access editors choice	original	Japan	Asia	3	Academic	6	Public govern charity	0	8	8	4	4	1	UK	9.302	Q1	0.272	76	36064	262	311	0.003	0.1	1.124	3.515
BRITISH JOURNAL OF DERMATOLOGY	https://doi.org/10.1111/bjd.17715	1	original	International	International	1, 3	Academic	1, 2, 6	Academic, Public govern charity	£3,000	12	15	12	3	3	UK	9.302	Q1	0.272	76	36064	262	311	0.003	0.1	1.124	3.515
BRITISH JOURNAL OF DERMATOLOGY	https://doi.org/10.1111/bjd.17706	0	original	South Korea	Asia	1, 4	Academic, Pharma and industry	6	Public govern charity	0	12	8	2	6	1	UK	9.302	Q1	0.272	76	36064	262	311	0.003	0.1	1.124	3.515
BRITISH JOURNAL OF DERMATOLOGY	https://doi.org/10.1111/bjd.17698	1	original	Spain	Europe	1, 2	Academic	6	Public govern charity	£3,000	18	21	7	14	83	UK	9.302	Q1	0.272	76	36064	262	311	0.003	0.1	1.124	3.515
BRITISH JOURNAL OF DERMATOLOGY	https://doi.org/10.1111/bjd.17789	free access editors choice	original	Japan	Asia	3	Academic	6	Public govern charity	0	11	7	0	7	1	UK	9.302	Q1	0.272	76	36064	262	311	0.003	0.1	1.124	3.515
BRITISH JOURNAL OF DERMATOLOGY	https://doi.org/10.1111/bjd.17632	1	original	Netherlands	Europe	3	Academic	6	Public govern charity	£3,000	14	7	4	3	2	UK	9.302	Q1	0.272	76	36064	262	311	0.003	0.1	1.124	3.515
BRITISH JOURNAL OF DERMATOLOGY	https://doi.org/10.1111/bjd.17683	1	original	USA	N America	1, 3	Academic	4, 7	Public govern charity, Pharma or industry	£3,000	4	53	30	23	113	UK	9.302	Q1	0.272	76	36064	262	311	0.003	0.1	1.124	3.515
BRITISH JOURNAL OF DERMATOLOGY	https://doi.org/10.1111/bjd.17695	0	original	USA	N America	1	Academic	6	Public govern charity	0	7	17	3	14	0	UK	9.302	Q1	0.272	76	36064	262	311	0.003	0.1	1.124	3.515
BRITISH JOURNAL OF DERMATOLOGY	https://doi.org/10.1111/bjd.17691	0	original	Sweden and UK	Europe	1, 3	Academic	6	Public govern charity	0	35	17	1	16	11	UK	9.302	Q1	0.272	76	36064	262	311	0.003	0.1	1.124	3.515
BRITISH JOURNAL OF DERMATOLOGY	https://doi.org/10.1111/bjd.17195	1	original	International	International	3, 4, 5	Academic, Pharma and industry	4	Pharma or industry	£3,000	17	13	0	13	1	UK	9.302	Q1	0.272	76	36064	262	311	0.003	0.1	1.124	3.515
BRITISH JOURNAL OF DERMATOLOGY	https://doi.org/10.1111/bjd.17432	0	original	South Korea	Asia	3	Academic	0	None	0	9	16	1	15	0	UK	9.302	Q1	0.272	76	36064	262	311	0.003	0.1	1.124	3.515
BRITISH JOURNAL OF DERMATOLOGY	https://doi.org/10.1111/bjd.17594	1	original	Netherlands	Europe	3	Academic	6	Public govern charity	£3,000	25	1	0	1	1	UK	9.302	Q1	0.272	76	36064	262	311	0.003	0.1	1.124	3.515
BRITISH JOURNAL OF DERMATOLOGY	https://doi.org/10.1111/bjd.17636	0	original	USA	N America	1, 3	Academic	6	Public govern charity	0	11	5	1	4	3	UK	9.302	Q1	0.272	76	36064	262	311	0.003	0.1	1.124	3.515
BRITISH JOURNAL OF DERMATOLOGY	https://doi.org/10.1111/bjd.17088	1	original	Ireland	Europe	1, 2, 3	Academic	6, 7	Public govern charity	£3,000	42	36	17	19	3	UK	9.302	Q1	0.272	76	36064	262	311	0.003	0.1	1.124	3.515
BRITISH JOURNAL OF DERMATOLOGY	https://doi.org/10.1111/bjd.17129	0	original	Germany	Europe	1, 3, 5	Academic, Pharma and industry	1, 6	Academic, Public govern charity	0	26	17	3	14	10	UK	9.302	Q1	0.272	76	36064	262	311	0.003	0.1	1.124	3.515
BRITISH JOURNAL OF DERMATOLOGY	https://doi.org/10.1111/bjd.17277	1	original	UK, Poland	Europe	3, 4	Academic, Pharma and industry	4, 6	Public govern charity, Pharma or industry	£3,000	33	16	6	10	10	UK	9.302	Q1	0.272	76	36064	262	311	0.003	0.1	1.124	3.515
BRITISH JOURNAL OF DERMATOLOGY	https://doi.org/10.1111/bjd.16401	0	original	Germany	Europe	3	Academic	0	None	0	14	28	8	20	6	UK	9.302	Q1	0.272	76	36064	262	311	0.003	0.1	1.124	3.515
BRITISH JOURNAL OF DERMATOLOGY	https://doi.org/10.1111/bjd.16894	1	original	Netherlands	Europe	3	Academic	0	None	£3,000	5	10	0	10	1	UK	9.302	Q1	0.272	76	36064	262	311	0.003	0.1	1.124	3.515
BRITISH JOURNAL OF DERMATOLOGY	https://doi.org/10.1111/bjd.17073	0	original	France	Europe	2, 3	Academic	0	None	0	7	14	1	13	7	UK	9.302	Q1	0.272	76	36064	262	311	0.003	0.1	1.124	3.515
BRITISH JOURNAL OF DERMATOLOGY	https://doi.org/10.1111/bjd.16672	1	original	Denmark, UK, USA	International	3	Academic	6	Public govern charity	£3,000	26	58	34	24	289	UK	9.302	Q1	0.272	76	36064	262	311	0.003	0.1	1.124	3.515
BRITISH JOURNAL OF DERMATOLOGY	https://doi.org/10.1111/bjd.16423	0	original	Finland	Europe	1	Academic	1, 6, 8	Academic, Public govern charity	0	16	5	3	2	1	UK	9.302	Q1	0.272	76	36064	262	311	0.003	0.1	1.124	3.515
BRITISH JOURNAL OF DERMATOLOGY	https://doi.org/10.1111/bjd.16573	1	original	UK	Europe	3	Academic	6, 7	Public govern charity	£3,000	5	4	3	1	3	UK	9.302	Q1	0.272	76	36064	262	311	0.003	0.1	1.124	3.515
BRITISH JOURNAL OF DERMATOLOGY	https://doi.org/10.1111/bjd.16498	0	original	USA	N America	3	Academic	6	Public govern charity	0	7	24	3	21	5	UK	9.302	Q1	0.272	76	36064	262	311	0.003	0.1	1.124	3.515
BRITISH JOURNAL OF DERMATOLOGY	https://doi.org/10.1111/bjd.16476	1	original	Netherlands	Europe	1, 3	Academic	4	Pharma or industry	£3,000	6	12	0	12	1	UK	9.302	Q1	0.272	76	36064	262	311	0.003	0.1	1.124	3.515
BRITISH JOURNAL OF DERMATOLOGY	https://doi.org/10.1111/bjd.16484	0	original	Sweden	Europe	1, 3	Academic	6	Public govern charity	0	3	8	1	7	2	UK	9.302	Q1	0.272	76	36064	262	311	0.003	0.1	1.124	3.515
BRITISH JOURNAL OF DERMATOLOGY	https://doi.org/10.1111/bjd.16720	1	original	UK	Europe	3	Academic	1	Academic	£3,000	8	4	0	4	3	UK	9.302	Q1	0.272	76	36064	262	311	0.003	0.1	1.124	3.515
BRITISH JOURNAL OF DERMATOLOGY	https://doi.org/10.1111/bjd.16501	1	original	Netherlands	Europe	3	Academic	0	None	£3,000	5	11	2	9	3	UK	9.302	Q1	0.272	76	36064	262	311	0.003	0.1	1.124	3.515
BRITISH JOURNAL OF DERMATOLOGY	https://doi.org/10.1111/bjd.16655	0	original	China	Asia	1, 3	Academic	6	Public govern charity	0	30	32	11	21	0	UK	9.302	Q1	0.272	76	36064	262	311	0.003	0.1	1.124	3.515
BRITISH JOURNAL OF DERMATOLOGY	https://doi.org/10.1111/bjd.16815	1	original	Canada, Sweden, USA	International	3	Academic	4	Pharma or industry	£3,000	10	10	1	9	13	UK	9.302	Q1	0.272	76	36064	262	311	0.003	0.1	1.124	3.515
BRITISH JOURNAL OF DERMATOLOGY	https://doi.org/10.1111/bjd.16488	0	original	South Korea	Asia	1	Academic	6	Public govern charity	0	8	6	1	5	1	UK	9.302	Q1	0.272	76	36064	262	311	0.003	0.1	1.124	3.515
BRITISH JOURNAL OF DERMATOLOGY	https://doi.org/10.1111/bjd.16890	0	original	International	International	1, 2, 4	Academic, Pharma and industry	4	Pharma or industry	0	16	64	4	60	12	UK	9.302	Q1	0.272	76	36064	262	311	0.003	0.1	1.124	3.515
BRITISH JOURNAL OF DERMATOLOGY	https://doi.org/10.1111/bjd.16340	1	review	USA, UK, Canada	International	3	Academic	1, 6	Academic, Public govern charity	£3,000	12	20	3	17	9	UK	9.302	Q1	0.272	76	36064	262	311	0.003	0.1	1.124	3.515
BRITISH JOURNAL OF DERMATOLOGY	https://doi.org/10.1111/bjd.16215	0	review	Denmark	Europe	3	Academic	6	Public govern charity	0	5	29	4	25	1	UK	9.302	Q1	0.272	76	36064	262	311	0.003	0.1	1.124	3.515
BRITISH JOURNAL OF DERMATOLOGY	https://doi.org/10.1111/bjd.16426	1	original	Canada, US, Austria	International	1, 3, 4	Academic, Pharma and industry	4	Pharma or industry	£3,000	8	31	4	27	5	UK	9.302	Q1	0.272	76	36064	262	311	0.003	0.1	1.124	3.515
BRITISH JOURNAL OF DERMATOLOGY	https://doi.org/10.1111/bjd.16337	0	original	USA	N America	3	Academic	6	Public govern charity	0	6	7	0	7	1	UK	9.302	Q1	0.272	76	36064	262	311	0.003	0.1	1.124	3.515
BRITISH JOURNAL OF DERMATOLOGY	https://doi.org/10.1111/bjd.16399	1	original	UK	Europe	1	Academic	6	Public govern charity	£3,000	17	7	3	4	2	UK	9.302	Q1	0.272	76	36064	262	311	0.003	0.1	1.124	3.515
BRITISH JOURNAL OF DERMATOLOGY	https://doi.org/10.1111/bjd.16327	0	original	International	International	1, 2, 3	Academic	0	None	0	65	33	19	14	4	UK	9.302	Q1	0.272	76	36064	262	311	0.003	0.1	1.124	3.515
BRITISH JOURNAL OF DERMATOLOGY	https://doi.org/10.1111/bjd.16125	1	original	UK	Europe	3	Academic	4, 6	Public govern charity, Pharma or industry	£3,000	25	25	5	20	104	UK	9.302	Q1	0.272	76	36064	262	311	0.003	0.1	1.124	3.515
BRITISH JOURNAL OF DERMATOLOGY	https://doi.org/10.1111/bjd.16172	0	original	UK	Europe	3	Academic	7	Public govern charity	0	7	12	1	11	2	UK	9.302	Q1	0.272	76	36064	262	311	0.003	0.1	1.124	3.515
BRITISH JOURNAL OF DERMATOLOGY	https://doi.org/10.1111/bjd.15992	1	original	UK	Europe	3	Academic	6	Public govern charity	£3,000	12	4	2	2	443	UK	9.302	Q1	0.272	76	36064	262	311	0.003	0.1	1.124	3.515
BRITISH JOURNAL OF DERMATOLOGY	https://doi.org/10.1111/bjd.16127	0	original	Denmark	Europe	3	Academic	3, 7	Academic, Public govern charity	0	8	7	0	7	7	UK	9.302	Q1	0.272	76	36064	262	311	0.003	0.1	1.124	3.515
BRITISH JOURNAL OF DERMATOLOGY	https://doi.org/10.1111/bjd.15105	1	review	Switzerland	Europe	3	Academic	0	None	£3,000	10	28	4	24	1	UK	9.302	Q1	0.272	76	36064	262	311	0.003	0.1	1.124	3.515
BRITISH JOURNAL OF DERMATOLOGY	https://doi.org/10.1111/bjd.16232	0	review	France	Europe	2	Academic	0	None	0	5	23	1	22	4	UK	9.302	Q1	0.272	76	36064	262	311	0.003	0.1	1.124	3.515
BRITISH JOURNAL OF DERMATOLOGY	https://doi.org/10.1111/bjd.16050	1	original	International	International	1, 3, 4	Academic, Pharma and industry	4	Pharma or industry	£3,000	12	52	8	44	1	UK	9.302	Q1	0.272	76	36064	262	311	0.003	0.1	1.124	3.515
BRITISH JOURNAL OF DERMATOLOGY	https://doi.org/10.1111/bjd.16106	0	original	Austria	Europe	3	Academic	0	None	0	11	13	3	10	1	UK	9.302	Q1	0.272	76	36064	262	311	0.003	0.1	1.124	3.515
BRITISH JOURNAL OF DERMATOLOGY	https://doi.org/10.1111/bjd.16236	1	original	Japan	Asia	2, 4	Academic, Pharma and industry	4	Pharma or industry	£3,000	8	26	3	23	1	UK	9.302	Q1	0.272	76	36064	262	311	0.003	0.1	1.124	3.515
BRITISH JOURNAL OF DERMATOLOGY	https://doi.org/10.1111/bjd.16009	0	original	Sweden	Europe	3	Academic	0	None	0	6	8	2	6	23	UK	9.302	Q1	0.272	76	36064	262	311	0.003	0.1	1.124	3.515
BRITISH JOURNAL OF DERMATOLOGY	https://doi.org/10.1111/bjd.15867	1	original	Germany	Europe	3	Academic	6	Public govern charity	£3,000	16	36	8	28	1	UK	9.302	Q1	0.272	76	36064	262	311	0.003	0.1	1.124	3.515
BRITISH JOURNAL OF DERMATOLOGY	https://doi.org/10.1111/bjd.15895	0	original	USA	N America	3	Academic	8	Academic	0	18	7	0	7	10	UK	9.302	Q1	0.272	76	36064	262	311	0.003	0.1	1.124	3.515
BRITISH JOURNAL OF DERMATOLOGY	https://doi.org/10.1111/bjd.15928	1	original	International	International	3	Academic	4, 6	Public govern charity, Pharma or industry	£3,000	32	58	25	33	55	UK	9.302	Q1	0.272	76	36064	262	311	0.003	0.1	1.124	3.515
BRITISH JOURNAL OF DERMATOLOGY	https://doi.org/10.1111/bjd.15949	0	original	UK	Europe	3	Academic	0	None	0	11	14	3	11	6	UK	9.302	Q1	0.272	76	36064	262	311	0.003	0.1	1.124	3.515
JOURNAL OF INVESTIGATIVE DERMATOLOGY	https://doi.org/10.1016/j.jid.2019.04.025	Open archive (Elsevier)	original	Austria	Europe	3, 4	Academic, Pharma and industry	4	Pharma or industry	0	11	10	1	9	2	USA	8.551	Q1	0.1261	70	37630	209	220	0.004	0.433	0.632	2.216
JOURNAL OF INVESTIGATIVE DERMATOLOGY	https://doi.org/10.1016/j.jid.2019.05.015	1	original	Austria	Europe	1, 3	Academic	6	Public govern charity	2447.8	47	21	6	15	2	USA	8.551	Q1	0.1261	70	37630	209	220	0.004	0.433	0.632	2.216
JOURNAL OF INVESTIGATIVE DERMATOLOGY	https://doi.org/10.1016/j.jid.2019.05.016	Open archive (Elsevier)	original	USA, Germany	International	1, 4	Academic, Pharma and industry	4	Pharma or industry	0	17	22	6	16	0	USA	8.551	Q1	0.1261	70	37630	209	220	0.004	0.433	0.632	2.216
JOURNAL OF INVESTIGATIVE DERMATOLOGY	https://doi.org/10.1016/j.jid.2019.05.020	1	original	Japan	Asia	1, 3	Academic	4, 6	Public govern charity, Pharma or industry	2447.8	20	16	1	15	6	USA	8.551	Q1	0.1261	70	37630	209	220	0.004	0.433	0.632	2.216
JOURNAL OF INVESTIGATIVE DERMATOLOGY	https://doi.org/10.1016/j.jid.2019.02.030	1	original	Japan	Asia	3, 4	Academic, Pharma and industry	1, 4, 6	Academic, Public govern charity, Pharma or industry	2447.8	21	3	0	3	7	USA	8.551	Q1	0.1261	70	37630	209	220	0.004	0.433	0.632	2.216
JOURNAL OF INVESTIGATIVE DERMATOLOGY	https://doi.org/10.1016/j.jid.2019.03.1139	Open archive (Elsevier)	original	Germany	Europe	1	Academic	6	Public govern charity	0	14	6	3	3	7	USA	8.551	Q1	0.1261	70	37630	209	220	0.004	0.433	0.632	2.216
JOURNAL OF INVESTIGATIVE DERMATOLOGY	https://doi.org/10.1016/j.jid.2019.02.033	1	original	USA	N America	1, 2, 3	Academic	6, 7	Public govern charity	2447.8	15	4	1	3	2	USA	8.551	Q1	0.1261	70	37630	209	220	0.004	0.433	0.632	2.216
JOURNAL OF INVESTIGATIVE DERMATOLOGY	https://doi.org/10.1016/j.jid.2019.02.024	Open archive (Elsevier)	original	USA	N America	1, 3	Academic	4, 6	Public govern charity, Pharma or industry	0	18	5	0	5	3	USA	8.551	Q1	0.1261	70	37630	209	220	0.004	0.433	0.632	2.216
JOURNAL OF INVESTIGATIVE DERMATOLOGY	https://doi.org/10.1016/j.jid.2019.01.036	1	original	Belgium, USA	International	1, 6	Academic, Public govern or charity	6	Public govern charity	2447.8	21	1	0	1	2	USA	8.551	Q1	0.1261	70	37630	209	220	0.004	0.433	0.632	2.216
JOURNAL OF INVESTIGATIVE DERMATOLOGY	https://doi.org/10.1016/j.jid.2019.03.1135	Open archive (Elsevier)	original	Finland	Europe	1	Academic	6	Public govern charity	0	13	3	0	3	3	USA	8.551	Q1	0.1261	70	37630	209	220	0.004	0.433	0.632	2.216
JOURNAL OF INVESTIGATIVE DERMATOLOGY	https://doi.org/10.1016/j.jid.2018.11.033	1	original	Sweden	Europe	3	Academic	6	Public govern charity	2447.8	20	14	1	13	4	USA	8.551	Q1	0.1261	70	37630	209	220	0.004	0.433	0.632	2.216
JOURNAL OF INVESTIGATIVE DERMATOLOGY	https://doi.org/10.1016/j.jid.2018.12.005	Open archive (Elsevier)	original	South Korea	Asia	1	Academic	6	Public govern charity	0	13	1	0	1	1	USA	8.551	Q1	0.1261	70	37630	209	220	0.004	0.433	0.632	2.216
JOURNAL OF INVESTIGATIVE DERMATOLOGY	https://doi.org/10.1016/j.jid.2018.08.028	1	original	USA	N America	1, 3	Academic	4, 6	Public govern charity, Pharma or industry	2447.8	21	77	26	51	50	USA	8.551	Q1	0.1261	70	37630	209	220	0.004	0.433	0.632	2.216
JOURNAL OF INVESTIGATIVE DERMATOLOGY	https://doi.org/10.1016/j.jid.2018.08.025	Open archive (Elsevier)	original	USA	N America	3	Academic	1, 6	Academic, Public govern charity	0	14	7	0	7	2	USA	8.551	Q1	0.1261	70	37630	209	220	0.004	0.433	0.632	2.216
JOURNAL OF INVESTIGATIVE DERMATOLOGY	https://doi.org/10.1016/j.jid.2018.09.011	1	original	USA	N America	3	Academic	1, 6	Academic, Public govern charity	2447.8	30	9	0	9	1	USA	8.551	Q1	0.1261	70	37630	209	220	0.004	0.433	0.632	2.216
JOURNAL OF INVESTIGATIVE DERMATOLOGY	https://doi.org/10.1016/j.jid.2018.09.019	Open archive (Elsevier)	original	South Korea	Asia	4	Academic, Pharma and industry	4	Pharma or industry	0	17	4	0	4	1	USA	8.551	Q1	0.1261	70	37630	209	220	0.004	0.433	0.632	2.216
JOURNAL OF INVESTIGATIVE DERMATOLOGY	https://doi.org/10.1016/j.jid.2018.08.034	1	original	Austria	Europe	3	Academic	6	Public govern charity	2447.8	25	5	0	5	6	USA	8.551	Q1	0.1261	70	37630	209	220	0.004	0.433	0.632	2.216
JOURNAL OF INVESTIGATIVE DERMATOLOGY	https://doi.org/10.1016/j.jid.2018.09.018	1	original	USA	N America	1, 2, 3	Academic	1, 6	Academic, Public govern charity	2447.8	11	17	2	15	4	USA	8.551	Q1	0.1261	70	37630	209	220	0.004	0.433	0.632	2.216
JOURNAL OF INVESTIGATIVE DERMATOLOGY	https://doi.org/10.1016/j.jid.2018.08.031	Open archive (Elsevier)	original	South Korea	Asia	1, 3, 5	Academic, Pharma and industry	6	Public govern charity	0	14	3	1	2	1	USA	8.551	Q1	0.1261	70	37630	209	220	0.004	0.433	0.632	2.216
JOURNAL OF INVESTIGATIVE DERMATOLOGY	https://doi.org/10.1016/j.jid.2018.10.015	Open archive (Elsevier)	original	Japan	Asia	1, 3	Academic	6	Public govern charity	0	38	5	4	1	0	USA	8.551	Q1	0.1261	70	37630	209	220	0.004	0.433	0.632	2.216
JOURNAL OF INVESTIGATIVE DERMATOLOGY	https://doi.org/10.1016/j.jid.2018.05.023	1	original	Australia, UK	International	1, 3	Academic	6	Public govern charity	2447.8	36	27	12	15	8	USA	8.551	Q1	0.1261	70	37630	209	220	0.004	0.433	0.632	2.216
JOURNAL OF INVESTIGATIVE DERMATOLOGY	https://doi.org/10.1016/j.jid.2018.06.178	Open archive (Elsevier)	original	France	Europe	1	Academic	1, 6	Academic, Public govern charity	0	16	8	4	4	1	USA	8.551	Q1	0.1261	70	37630	209	220	0.004	0.433	0.632	2.216
JOURNAL OF INVESTIGATIVE DERMATOLOGY	https://doi.org/10.1016/j.jid.2018.05.028	1	original	Israel	Middle East	4	Pharma or industry	4	Pharma or industry	2447.8	7	2	0	2	2	USA	8.551	Q1	0.1261	70	37630	209	220	0.004	0.433	0.632	2.216
JOURNAL OF INVESTIGATIVE DERMATOLOGY	https://doi.org/10.1016/j.jid.2018.07.016	Open archive (Elsevier)	original	Switzerland	Europe	3	Academic	6	Public govern charity	0	20	28	5	23	3	USA	8.551	Q1	0.1261	70	37630	209	220	0.004	0.433	0.632	2.216
JOURNAL OF INVESTIGATIVE DERMATOLOGY	https://doi.org/10.1016/j.jid.2018.02.045	1	original	Russia, USA	International	1, 3	Academic	6	Public govern charity	2447.8	24	17	7	10	1	USA	8.551	Q1	0.1261	70	37630	209	220	0.004	0.433	0.632	2.216
JOURNAL OF INVESTIGATIVE DERMATOLOGY	https://doi.org/10.1016/j.jid.2018.02.035	Open archive (Elsevier)	original	USA	N America	3	Academic	6	Public govern charity	0	14	19	1	18	2	USA	8.551	Q1	0.1261	70	37630	209	220	0.004	0.433	0.632	2.216
JOURNAL OF INVESTIGATIVE DERMATOLOGY	https://doi.org/10.1016/j.jid.2018.03.001	1	original	Germany	Europe	3	Academic	6	Public govern charity	2447.8	16	18	3	15	3	USA	8.551	Q1	0.1261	70	37630	209	220	0.004	0.433	0.632	2.216
JOURNAL OF INVESTIGATIVE DERMATOLOGY	https://doi.org/10.1016/j.jid.2018.03.1501	Open archive (Elsevier)	original	USA	N America	3, 4	Academic	4	Pharma or industry	0	40	20	0	20	11	USA	8.551	Q1	0.1261	70	37630	209	220	0.004	0.433	0.632	2.216
JOURNAL OF INVESTIGATIVE DERMATOLOGY	https://doi.org/10.1016/j.jid.2018.03.1525	1	original	Switzerland	Europe	3	Academic	6	Public govern charity	2447.8	8	33	2	31	2	USA	8.551	Q1	0.1261	70	37630	209	220	0.004	0.433	0.632	2.216
JOURNAL OF INVESTIGATIVE DERMATOLOGY	https://doi.org/10.1016/j.jid.2018.03.1522	Open archive (Elsevier)	original	Germany	Europe	1, 3	Academic	6	Public govern charity	0	17	38	2	36	28	USA	8.551	Q1	0.1261	70	37630	209	220	0.004	0.433	0.632	2.216
JOURNAL OF INVESTIGATIVE DERMATOLOGY	https://doi.org/10.1016/j.jid.2017.10.005	1	original	UK	Europe	3	Academic	4, 6	Public govern charity, Pharma or industry	2447.8	38	47	8	39	23	USA	8.551	Q1	0.1261	70	37630	209	220	0.004	0.433	0.632	2.216
JOURNAL OF INVESTIGATIVE DERMATOLOGY	https://doi.org/10.1016/j.jid.2017.09.033	Open archive (Elsevier)	original	Netherlands	Europe	3	Academic	6	Public govern charity	0	26	61	6	55	7	USA	8.551	Q1	0.1261	70	37630	209	220	0.004	0.433	0.632	2.216
JOURNAL OF INVESTIGATIVE DERMATOLOGY	https://doi.org/10.1016/j.jid.2017.10.001	1	original	Japan	Asia	3	Academic	6	Public govern charity	2447.8	14	23	13	10	2	USA	8.551	Q1	0.1261	70	37630	209	220	0.004	0.433	0.632	2.216
JOURNAL OF INVESTIGATIVE DERMATOLOGY	https://doi.org/10.1016/j.jid.2017.09.046	Open archive (Elsevier)	original	Germany	Europe	1, 3	Academic	6	Public govern charity	0	48	9	3	6	4	USA	8.551	Q1	0.1261	70	37630	209	220	0.004	0.433	0.632	2.216
AMERICAN JOURNAL OF CLINICAL DERMATOLOGY	https://doi.org/10.1007/s40257-019-00470-6	1	original	USA	N America	2, 4	Academic, Pharma and industry	4	Pharma or industry	£3060	10	1	0	1	8	New Zealand	7.403	Q1	0.1826	46	4264	35	97	0.006	0.688	0.704	1.464
AMERICAN JOURNAL OF CLINICAL DERMATOLOGY	https://doi.org/10.1007/s40257-019-00466-2	1	original	USA	N America	3, 4, 5	Academic, Pharma and industry	4	Pharma or industry	£3060	14	10	0	10	1	New Zealand	7.403	Q1	0.1826	46	4264	35	97	0.006	0.688	0.704	1.464
AMERICAN JOURNAL OF CLINICAL DERMATOLOGY	https://doi.org/10.1007/s40257-019-00461-7	1	review	Netherlands	Europe	3	Academic	0	None	£3060	22	11	0	11	1	New Zealand	7.403	Q1	0.1826	46	4264	35	97	0.006	0.688	0.704	1.464
AMERICAN JOURNAL OF CLINICAL DERMATOLOGY	https://doi.org/10.1007/s40257-019-00457-3	0	review	Italy	Europe	3	Academic	0	None	0	13	10	0	10	2	New Zealand	7.403	Q1	0.1826	46	4264	35	97	0.006	0.688	0.704	1.464
AMERICAN JOURNAL OF CLINICAL DERMATOLOGY	https://doi.org/10.1007/s40257-019-00464-4	1	review	USA	N America	2, 3	Academic	0	None	£3060	7	2	0	2	2	New Zealand	7.403	Q1	0.1826	46	4264	35	97	0.006	0.688	0.704	1.464
AMERICAN JOURNAL OF CLINICAL DERMATOLOGY	https://doi.org/10.1007/s40257-019-00453-7	0	review	USA	N America	3	Academic	8	Academic	0	25	10	1	9	2	New Zealand	7.403	Q1	0.1826	46	4264	35	97	0.006	0.688	0.704	1.464
AMERICAN JOURNAL OF CLINICAL DERMATOLOGY	https://doi.org/10.1007/s40257-019-00446-6	1	original	USA	N America	1, 4, 5	Academic, Pharma and industry	4	Pharma or industry	£3060	16	10	2	8	1	New Zealand	7.403	Q1	0.1826	46	4264	35	97	0.006	0.688	0.704	1.464
AMERICAN JOURNAL OF CLINICAL DERMATOLOGY	https://doi.org/10.1007/s40257-019-00443-9	0	original	Japan	Asia	1	Academic	6	Public govern charity	0	18	6	2	4	1	New Zealand	7.403	Q1	0.1826	46	4264	35	97	0.006	0.688	0.704	1.464
AMERICAN JOURNAL OF CLINICAL DERMATOLOGY	https://doi.org/10.1007/s40257-019-00445-7	1	original	USA	N America	2, 3, 4	Academic, Pharma and industry	4	Pharma or industry	£3060	20	50	12	38	14	New Zealand	7.403	Q1	0.1826	46	4264	35	97	0.006	0.688	0.704	1.464
AMERICAN JOURNAL OF CLINICAL DERMATOLOGY	https://doi.org/10.1007/s40257-018-00420-8	0	original	Taiwan	Asia	1	Academic	0	None	0	21	8	0	8	1	New Zealand	7.403	Q1	0.1826	46	4264	35	97	0.006	0.688	0.704	1.464
AMERICAN JOURNAL OF CLINICAL DERMATOLOGY	https://doi.org/10.1007/s40257-019-00429-7	0	original	USA	N America	3	Academic	6	Public govern charity	0	13	3	2	1	1	New Zealand	7.403	Q1	0.1826	46	4264	35	97	0.006	0.688	0.704	1.464
AMERICAN JOURNAL OF CLINICAL DERMATOLOGY	https://doi.org/10.1007/s40257-018-0408-z	0	original	USA	N America	2, 3, 5	Academic, Pharma and industry	5	Pharma or industry	0	8	9	0	9	17	New Zealand	7.403	Q1	0.1826	46	4264	35	97	0.006	0.688	0.704	1.464
AMERICAN JOURNAL OF CLINICAL DERMATOLOGY	https://doi.org/10.1007/s40257-018-0415-0	0	original	Brazil	S America	2, 3	Academic	4, 6	Public govern charity, Pharma or industry	0	9	8	0	8	1	New Zealand	7.403	Q1	0.1826	46	4264	35	97	0.006	0.688	0.704	1.464
AMERICAN JOURNAL OF CLINICAL DERMATOLOGY	https://doi.org/10.1007/s40257-018-0396-z	1	original	International	International	1, 4, 5	Academic, Pharma and industry	4	Pharma or industry	£3060	18	10	2	8	1	New Zealand	7.403	Q1	0.1826	46	4264	35	97	0.006	0.688	0.704	1.464
AMERICAN JOURNAL OF CLINICAL DERMATOLOGY	https://doi.org/10.1007/s40257-018-0387-0	0	original	Thailand	Asia	3	Academic	0	None	0	42	16	10	6	3	New Zealand	7.403	Q1	0.1826	46	4264	35	97	0.006	0.688	0.704	1.464
AMERICAN JOURNAL OF CLINICAL DERMATOLOGY	https://doi.org/10.1007/s40257-018-0395-0	1	original	USA	N America	1, 4, 5	Academic, Pharma and industry	4	Pharma or industry	£3060	14	15	4	11	6	New Zealand	7.403	Q1	0.1826	46	4264	35	97	0.006	0.688	0.704	1.464
AMERICAN JOURNAL OF CLINICAL DERMATOLOGY	https://doi.org/10.1007/s40257-018-0377-2	1	review	USA	N America	2	Academic	4	Pharma or industry	£3060	4	14	1	13	33	New Zealand	7.403	Q1	0.1826	46	4264	35	97	0.006	0.688	0.704	1.464
AMERICAN JOURNAL OF CLINICAL DERMATOLOGY	https://doi.org/10.1007/s40257-018-0378-1	0	review	Thailand, USA	International	3	Academic	0	None	0	29	6	3	3	1	New Zealand	7.403	Q1	0.1826	46	4264	35	97	0.006	0.688	0.704	1.464
AMERICAN JOURNAL OF CLINICAL DERMATOLOGY	https://doi.org/10.1007/s40257-018-0388-z	1	original	USA	N America	1, 3, 4	Academic, Pharma and industry	4	Pharma or industry	£3060	3	8	0	8	1	New Zealand	7.403	Q1	0.1826	46	4264	35	97	0.006	0.688	0.704	1.464
AMERICAN JOURNAL OF CLINICAL DERMATOLOGY	https://doi.org/10.1007/s40257-018-0346-9	1	review	Germany	Europe	3	Academic	0	None	£3060	12	5	2	3	2	New Zealand	7.403	Q1	0.1826	46	4264	35	97	0.006	0.688	0.704	1.464
AMERICAN JOURNAL OF CLINICAL DERMATOLOGY	https://doi.org/10.1007/s40257-018-0348-7	0	review	USA	N America	1, 3	Academic	0	None	0	15	30	0	30	1	New Zealand	7.403	Q1	0.1826	46	4264	35	97	0.006	0.688	0.704	1.464
AMERICAN JOURNAL OF CLINICAL DERMATOLOGY	https://doi.org/10.1007/s40257-018-0354-9	0	original	France	Europe	2, 3	Academic	0	None	0	7	4	0	4	1	New Zealand	7.403	Q1	0.1826	46	4264	35	97	0.006	0.688	0.704	1.464
AMERICAN JOURNAL OF CLINICAL DERMATOLOGY	https://doi.org/10.1007/s40257-017-0306-9	1	review	Brazil, Austria	International	2, 3	Academic	0	None	£3060	26	45	1	44	5	New Zealand	7.403	Q1	0.1826	46	4264	35	97	0.006	0.688	0.704	1.464
AMERICAN JOURNAL OF CLINICAL DERMATOLOGY	https://doi.org/10.1007/s40257-017-0313-x	1	review	Sweden, Germany	Europe	3	Academic	0	None	£3060	15	60	9	51	1	New Zealand	7.403	Q1	0.1826	46	4264	35	97	0.006	0.688	0.704	1.464
AMERICAN JOURNAL OF CLINICAL DERMATOLOGY	https://doi.org/10.1007/s40257-017-0308-7	0	review	Canada	N America	2, 3	Academic	0	None	0	10	22	0	22	3	New Zealand	7.403	Q1	0.1826	46	4264	35	97	0.006	0.688	0.704	1.464
AMERICAN JOURNAL OF CLINICAL DERMATOLOGY	https://doi.org/10.1007/s40257-017-0302-0	0	review	Portugal, Spain	Europe	3	Academic	0	None	0	22	35	4	31	1	New Zealand	7.403	Q1	0.1826	46	4264	35	97	0.006	0.688	0.704	1.464
CONTACT DERMATITIS	https://doi.org/10.1111/cod.13377	0	original	Denmark	Europe	3, 4, 5	Academic, Pharma and industry	4	Pharma or industry	0	7	1	0	1	0	Denmark	6.6	Q1	0.1398	38	7973	112	117	0.005	1.328	0.71	2.036
CONTACT DERMATITIS	https://doi.org/10.1111/cod.13378	1	original	Netherlands	Europe	3	Academic	0	None	£2533	14	1	1	0	1	Denmark	6.6	Q1	0.1398	38	7973	112	117	0.005	1.328	0.71	2.036
CONTACT DERMATITIS	https://doi.org/10.1111/cod.13214	1	original	Netherlands	Europe	3	Academic	5	Pharma or industry	£2533	25	10	0	10	0	Denmark	6.6	Q1	0.1398	38	7973	112	117	0.005	1.328	0.71	2.036
CONTACT DERMATITIS	https://doi.org/10.1111/cod.13231	0	original	Canada	N America	1, 3	Academic	6	Public govern charity	0	15	5	0	5	2	Denmark	6.6	Q1	0.1398	38	7973	112	117	0.005	1.328	0.71	2.036
CONTACT DERMATITIS	https://doi.org/10.1111/cod.13165	1	original	Honduras	S America	1, 6	Academic, Public govern or charity	6	Public govern charity	£2533	17	4	2	2	0	Denmark	6.6	Q1	0.1398	38	7973	112	117	0.005	1.328	0.71	2.036
CONTACT DERMATITIS	https://doi.org/10.1111/cod.13181	0	original	Denmark	Europe	3	Academic	6	Public govern charity	0	10	10	3	7	0	Denmark	6.6	Q1	0.1398	38	7973	112	117	0.005	1.328	0.71	2.036
CONTACT DERMATITIS	https://doi.org/10.1111/cod.13092	1	original	Netherlands	Europe	3	Academic	3	Academic	£2533	17	13	8	5	1	Denmark	6.6	Q1	0.1398	38	7973	112	117	0.005	1.328	0.71	2.036
CONTACT DERMATITIS	https://doi.org/10.1111/cod.13123	0	original	Belgium	Europe	3	Academic	6	Public govern charity	0	6	7	2	5	1	Denmark	6.6	Q1	0.1398	38	7973	112	117	0.005	1.328	0.71	2.036
CONTACT DERMATITIS	https://doi.org/10.1111/cod.13095	1	original	Australia	Australia and Oceania	2, 5	Academic, Pharma and industry	5	Pharma or industry	£2533	4	7	0	7	0	Denmark	6.6	Q1	0.1398	38	7973	112	117	0.005	1.328	0.71	2.036
CONTACT DERMATITIS	https://doi.org/10.1111/cod.13102	0	original	China	Asia	3	Academic	6	Public govern charity	0	13	8	5	3	1	Denmark	6.6	Q1	0.1398	38	7973	112	117	0.005	1.328	0.71	2.036
JOURNAL OF THE EUROPEAN ACADEMY OF DERMATOLOGY AND VENEREOLOGY	https://doi.org/10.1111/jdv.15913	1	review	Germany	Europe	3	Academic	0	None	£2650	12	10	3	7	5	UK	6.166	Q1	0.1973		19427	360	447	0.003	0.658	0.903	1.63
JOURNAL OF THE EUROPEAN ACADEMY OF DERMATOLOGY AND VENEREOLOGY	https://doi.org/10.1111/jdv.15859	0	review	Australia, Vietnam	International	1, 2	Academic	0	None	0	13	5	0	5	3	UK	6.166	Q1	0.1973		19427	360	447	0.003	0.658	0.903	1.63
JOURNAL OF THE EUROPEAN ACADEMY OF DERMATOLOGY AND VENEREOLOGY	https://doi.org/10.1111/jdv.15789	0	original	Spain	Europe	3	Academic	0	None	0	11	3	0	3	5	UK	6.166	Q1	0.1973		19427	360	447	0.003	0.658	0.903	1.63
JOURNAL OF THE EUROPEAN ACADEMY OF DERMATOLOGY AND VENEREOLOGY	https://doi.org/10.1111/jdv.15814	1	original	Netherlands	Europe	3	Academic	0	None	£2650	6	1	0	1	1	UK	6.166	Q1	0.1973		19427	360	447	0.003	0.658	0.903	1.63
JOURNAL OF THE EUROPEAN ACADEMY OF DERMATOLOGY AND VENEREOLOGY	https://doi.org/10.1111/jdv.15862	1	original	US, Germany	International	2, 3, 4	Academic, Pharma and industry	4	Pharma or industry	£2650	4	9	1	8	10	UK	6.166	Q1	0.1973		19427	360	447	0.003	0.658	0.903	1.63
JOURNAL OF THE EUROPEAN ACADEMY OF DERMATOLOGY AND VENEREOLOGY	https://doi.org/10.1111/jdv.15983	0	original	Switzerland	Europe	3	Academic	4	Pharma or industry	0	9	0	0	0	0	UK	6.166	Q1	0.1973		19427	360	447	0.003	0.658	0.903	1.63
JOURNAL OF THE EUROPEAN ACADEMY OF DERMATOLOGY AND VENEREOLOGY	https://doi.org/10.1111/jdv.15785	1	original	France	Europe	4	Pharma or industry	4	Pharma or industry	£2650	18	3	1	2	2	UK	6.166	Q1	0.1973		19427	360	447	0.003	0.658	0.903	1.63
JOURNAL OF THE EUROPEAN ACADEMY OF DERMATOLOGY AND VENEREOLOGY	https://doi.org/10.1111/jdv.15817	0	original	International	International	1, 3	Academic	0	None	0	31	5	1	4	0	UK	6.166	Q1	0.1973		19427	360	447	0.003	0.658	0.903	1.63
JOURNAL OF THE EUROPEAN ACADEMY OF DERMATOLOGY AND VENEREOLOGY	https://doi.org/10.1111/jdv.15905	1	original	Germany	Europe	3	Academic	6	Public govern charity	£2650	10	9	1	8	1	UK	6.166	Q1	0.1973		19427	360	447	0.003	0.658	0.903	1.63
JOURNAL OF THE EUROPEAN ACADEMY OF DERMATOLOGY AND VENEREOLOGY	https://doi.org/10.1111/jdv.15820	0	original	China	Asia	3	Academic	4, 6	Public govern charity, Pharma or industry	0	41	13	0	13	11	UK	6.166	Q1	0.1973		19427	360	447	0.003	0.658	0.903	1.63
JOURNAL OF THE EUROPEAN ACADEMY OF DERMATOLOGY AND VENEREOLOGY	https://doi.org/10.1111/jdv.15653	1	review	USA	N America	2, 3, 5	Academic, Pharma and industry	4	Pharma or industry	£2650	10	29	2	27	0	UK	6.166	Q1	0.1973		19427	360	447	0.003	0.658	0.903	1.63
JOURNAL OF THE EUROPEAN ACADEMY OF DERMATOLOGY AND VENEREOLOGY	https://doi.org/10.1111/jdv.15679	0	review	Australia	Australia and Oceania	2	Academic	0	None	0	19	18	2	16	0	UK	6.166	Q1	0.1973		19427	360	447	0.003	0.658	0.903	1.63
JOURNAL OF THE EUROPEAN ACADEMY OF DERMATOLOGY AND VENEREOLOGY	https://doi.org/10.1111/jdv.15614	1	original	UK	Europe	3	Academic	6, 7	Public govern charity	£2650	8	8	0	8	4	UK	6.166	Q1	0.1973		19427	360	447	0.003	0.658	0.903	1.63
JOURNAL OF THE EUROPEAN ACADEMY OF DERMATOLOGY AND VENEREOLOGY	https://doi.org/10.1111/jdv.15638	0	original	France	Europe	3	Academic	0	None	0	5	3	1	2	1	UK	6.166	Q1	0.1973		19427	360	447	0.003	0.658	0.903	1.63
JOURNAL OF THE EUROPEAN ACADEMY OF DERMATOLOGY AND VENEREOLOGY	https://doi.org/10.1111/jdv.15524	0	review	South Africa	Africa	3	Academic	6	Public govern charity	0	15	15	1	14	3	UK	6.166	Q1	0.1973		19427	360	447	0.003	0.658	0.903	1.63
JOURNAL OF THE EUROPEAN ACADEMY OF DERMATOLOGY AND VENEREOLOGY	https://doi.org/10.1111/jdv.15342	1	review	Germany	Europe	3	Academic	6	Public govern charity	£2650	18	19	4	15	17	UK	6.166	Q1	0.1973		19427	360	447	0.003	0.658	0.903	1.63
JOURNAL OF THE EUROPEAN ACADEMY OF DERMATOLOGY AND VENEREOLOGY	https://doi.org/10.1111/jdv.15369	1	original	International	International	2, 3, 4, 5	Academic, Pharma and industry	4	Pharma or industry	£2650	21	10	4	6	0	UK	6.166	Q1	0.1973		19427	360	447	0.003	0.658	0.903	1.63
JOURNAL OF THE EUROPEAN ACADEMY OF DERMATOLOGY AND VENEREOLOGY	https://doi.org/10.1111/jdv.15398	0	original	International	International	3, 4	Academic, Pharma and industry	4	Pharma or industry	0	14	8	0	8	0	UK	6.166	Q1	0.1973		19427	360	447	0.003	0.658	0.903	1.63
JOURNAL OF THE EUROPEAN ACADEMY OF DERMATOLOGY AND VENEREOLOGY	https://doi.org/10.1111/jdv.15475	1	original	UK	Europe	1, 2, 3	Academic	7	Public govern charity	£2650	20	7	5	2	15	UK	6.166	Q1	0.1973		19427	360	447	0.003	0.658	0.903	1.63
JOURNAL OF THE EUROPEAN ACADEMY OF DERMATOLOGY AND VENEREOLOGY	https://doi.org/10.1111/jdv.15424	0	original	Denmark	Europe	1, 2	Academic	6	Public govern charity	0	27	13	11	2	0	UK	6.166	Q1	0.1973		19427	360	447	0.003	0.658	0.903	1.63
JOURNAL OF THE EUROPEAN ACADEMY OF DERMATOLOGY AND VENEREOLOGY	https://doi.org/10.1111/jdv.15180	1	review	USA	N America	3	Academic	6	Public govern charity	£2650	23	5	0	5	1	UK	6.166	Q1	0.1973		19427	360	447	0.003	0.658	0.903	1.63
JOURNAL OF THE EUROPEAN ACADEMY OF DERMATOLOGY AND VENEREOLOGY	https://doi.org/10.1111/jdv.15315	0	review	Germany	Europe	3	Academic	0	None	0	26	11	2	9	2	UK	6.166	Q1	0.1973		19427	360	447	0.003	0.658	0.903	1.63
JOURNAL OF THE EUROPEAN ACADEMY OF DERMATOLOGY AND VENEREOLOGY	https://doi.org/10.1111/jdv.15389	1	original	Netherlands	Europe	3	Academic	6	Public govern charity	£2650	12	4	0	4	1	UK	6.166	Q1	0.1973		19427	360	447	0.003	0.658	0.903	1.63
JOURNAL OF THE EUROPEAN ACADEMY OF DERMATOLOGY AND VENEREOLOGY	https://doi.org/10.1111/jdv.15309	0	original	Germany	Europe	3	Academic	6	Public govern charity	0	13	1	1	0	10	UK	6.166	Q1	0.1973		19427	360	447	0.003	0.658	0.903	1.63
JOURNAL OF THE EUROPEAN ACADEMY OF DERMATOLOGY AND VENEREOLOGY	https://doi.org/10.1111/jdv.15292	1	original	Japan	Asia	3, 4	Academic, Pharma and industry	4	Pharma or industry	£2650	19	15	2	13	0	UK	6.166	Q1	0.1973		19427	360	447	0.003	0.658	0.903	1.63
JOURNAL OF THE EUROPEAN ACADEMY OF DERMATOLOGY AND VENEREOLOGY	https://doi.org/10.1111/jdv.15290	0	original	Taiwan	Asia	3	Academic	2, 6	Academic, Public govern charity	0	11	7	1	6	11	UK	6.166	Q1	0.1973		19427	360	447	0.003	0.658	0.903	1.63
JOURNAL OF THE EUROPEAN ACADEMY OF DERMATOLOGY AND VENEREOLOGY	https://doi.org/10.1111/jdv.15094	1	original	UK	Europe	3, 4	Academic, Pharma and industry	4	Pharma or industry	£2650	9	1	0	1	0	UK	6.166	Q1	0.1973		19427	360	447	0.003	0.658	0.903	1.63
JOURNAL OF THE EUROPEAN ACADEMY OF DERMATOLOGY AND VENEREOLOGY	https://doi.org/10.1111/jdv.15021	0	original	Denmark	Europe	2, 3	Academic	4	Pharma or industry	0	8	6	0	6	1	UK	6.166	Q1	0.1973		19427	360	447	0.003	0.658	0.903	1.63
JOURNAL OF THE EUROPEAN ACADEMY OF DERMATOLOGY AND VENEREOLOGY	https://doi.org/10.1111/jdv.15107	1	original	Germany, USA	International	3, 4	Academic, Pharma and industry	4, 8	Academic, pharma or industry	£2650	10	15	5	10	0	UK	6.166	Q1	0.1973		19427	360	447	0.003	0.658	0.903	1.63
JOURNAL OF THE EUROPEAN ACADEMY OF DERMATOLOGY AND VENEREOLOGY	https://doi.org/10.1111/jdv.15186	0	original	France	Europe	2, 3, 4	Academic, Pharma and industry	4	Pharma or industry	0	8	10	6	4	6	UK	6.166	Q1	0.1973		19427	360	447	0.003	0.658	0.903	1.63
JOURNAL OF THE EUROPEAN ACADEMY OF DERMATOLOGY AND VENEREOLOGY	https://doi.org/10.1111/jdv.15030	1	original	Germany	Europe	3	Academic	0	None	£2650	8	1	0	1	0	UK	6.166	Q1	0.1973		19427	360	447	0.003	0.658	0.903	1.63
JOURNAL OF THE EUROPEAN ACADEMY OF DERMATOLOGY AND VENEREOLOGY	https://doi.org/10.1111/jdv.15074	0	original	Germany	Europe	3	Academic	4	Pharma or industry	0	6	5	3	2	0	UK	6.166	Q1	0.1973		19427	360	447	0.003	0.658	0.903	1.63
JOURNAL OF THE EUROPEAN ACADEMY OF DERMATOLOGY AND VENEREOLOGY	https://doi.org/10.1111/jdv.15039	1	review	Austria	Europe	1, 3	Academic	1, 6	Academic, Public govern charity	£2650	81	41	2	39	18	UK	6.166	Q1	0.1973		19427	360	447	0.003	0.658	0.903	1.63
JOURNAL OF THE EUROPEAN ACADEMY OF DERMATOLOGY AND VENEREOLOGY	https://doi.org/10.1111/jdv.14975	0	review	France	Europe	3	Academic	0	None	0	6	0	0	0	0	UK	6.166	Q1	0.1973		19427	360	447	0.003	0.658	0.903	1.63
JOURNAL OF THE EUROPEAN ACADEMY OF DERMATOLOGY AND VENEREOLOGY	https://doi.org/10.1111/jdv.14878	1	original	International	International	3, 4	Academic, Pharma and industry	4	Pharma or industry	£2650	25	85	6	79	51	UK	6.166	Q1	0.1973		19427	360	447	0.003	0.658	0.903	1.63
JOURNAL OF THE EUROPEAN ACADEMY OF DERMATOLOGY AND VENEREOLOGY	https://doi.org/10.1111/jdv.14910	1	original	USA	N America	3, 4	Academic, Pharma and industry	4	Pharma or industry	£2650	11	12	1	11	1	UK	6.166	Q1	0.1973		19427	360	447	0.003	0.658	0.903	1.63
JOURNAL OF THE EUROPEAN ACADEMY OF DERMATOLOGY AND VENEREOLOGY	https://doi.org/10.1111/jdv.14937	0	original	International	International	3, 4	Academic, Pharma and industry	4	Pharma or industry	0	44	13	3	10	6	UK	6.166	Q1	0.1973		19427	360	447	0.003	0.658	0.903	1.63
JOURNAL OF THE EUROPEAN ACADEMY OF DERMATOLOGY AND VENEREOLOGY	https://doi.org/10.1111/jdv.14865	0	original	South Korea	Asia	3, 4	Academic, Pharma and industry	4	Pharma or industry	0	24	5	0	5	0	UK	6.166	Q1	0.1973		19427	360	447	0.003	0.658	0.903	1.63
JOURNAL OF THE EUROPEAN ACADEMY OF DERMATOLOGY AND VENEREOLOGY	https://doi.org/10.1111/jdv.14973	1	original	Netherlands	Europe	3	Academic	0	None	£2650	13	7	0	7	14	UK	6.166	Q1	0.1973		19427	360	447	0.003	0.658	0.903	1.63
JOURNAL OF THE EUROPEAN ACADEMY OF DERMATOLOGY AND VENEREOLOGY	https://doi.org/10.1111/jdv.14970	0	original	Spain	Europe	3	Academic	0	None	0	11	10	5	5	8	UK	6.166	Q1	0.1973		19427	360	447	0.003	0.658	0.903	1.63
JOURNAL OF THE EUROPEAN ACADEMY OF DERMATOLOGY AND VENEREOLOGY	https://doi.org/10.1111/jdv.14885	1	original	Belgium	Europe	1, 2	Academic	0	None	£2650	6	19	6	13	0	UK	6.166	Q1	0.1973		19427	360	447	0.003	0.658	0.903	1.63
JOURNAL OF THE EUROPEAN ACADEMY OF DERMATOLOGY AND VENEREOLOGY	https://doi.org/10.1111/jdv.14843	1	original	China	Asia	3	Academic	6	Public govern charity	£2650	15	8	0	8	1	UK	6.166	Q1	0.1973		19427	360	447	0.003	0.658	0.903	1.63
JOURNAL OF THE EUROPEAN ACADEMY OF DERMATOLOGY AND VENEREOLOGY	https://doi.org/10.1111/jdv.14671	0	original	Austria	Europe	3	Academic	0	None	0	9	4	0	4	0	UK	6.166	Q1	0.1973		19427	360	447	0.003	0.658	0.903	1.63
JOURNAL OF THE EUROPEAN ACADEMY OF DERMATOLOGY AND VENEREOLOGY	https://doi.org/10.1111/jdv.14870	0	original	Norway	Europe	3	Academic	0	None	0	7	11	0	11	1	UK	6.166	Q1	0.1973		19427	360	447	0.003	0.658	0.903	1.63
JOURNAL OF THE EUROPEAN ACADEMY OF DERMATOLOGY AND VENEREOLOGY	https://doi.org/10.1111/jdv.14542	1	original	International	International	2, 3, 4	Academic, Pharma and industry	4	Pharma or industry	£2650	16	73	12	61	4	UK	6.166	Q1	0.1973		19427	360	447	0.003	0.658	0.903	1.63
JOURNAL OF THE EUROPEAN ACADEMY OF DERMATOLOGY AND VENEREOLOGY	https://doi.org/10.1111/jdv.14587	0	original	Netherlands	Europe	3	Academic	6	Public govern charity	0	15	7	1	6	1	UK	6.166	Q1	0.1973		19427	360	447	0.003	0.658	0.903	1.63
JOURNAL OF THE EUROPEAN ACADEMY OF DERMATOLOGY AND VENEREOLOGY	https://doi.org/10.1111/jdv.14605	1	original	Germany	Europe	3, 4	Academic, Pharma and industry	4	Pharma or industry	£2650	25	48	1	47	3	UK	6.166	Q1	0.1973		19427	360	447	0.003	0.658	0.903	1.63
JOURNAL OF THE EUROPEAN ACADEMY OF DERMATOLOGY AND VENEREOLOGY	https://doi.org/10.1111/jdv.14604	0	original	Germany	Europe	3, 4	Academic, Pharma and industry	4	Pharma or industry	0	9	9	3	6	0	UK	6.166	Q1	0.1973		19427	360	447	0.003	0.658	0.903	1.63
JOURNAL OF THE EUROPEAN ACADEMY OF DERMATOLOGY AND VENEREOLOGY	https://doi.org/10.1111/jdv.14686	1	original	Ireland	Europe	3, 4	Academic, Pharma and industry	4	Pharma or industry	£2650	26	19	1	18	2	UK	6.166	Q1	0.1973		19427	360	447	0.003	0.658	0.903	1.63
JOURNAL OF THE EUROPEAN ACADEMY OF DERMATOLOGY AND VENEREOLOGY	https://doi.org/10.1111/jdv.14681	0	original	Singapore	Asia	3	Academic	0	None	0	9	4	0	4	0	UK	6.166	Q1	0.1973		19427	360	447	0.003	0.658	0.903	1.63
JOURNAL DER DEUTSCHEN DERMATOLOGISCHEN GESELLSCHAFT	https://doi.org/10.1111/ddg.14001	0	review	Canada	N America	3	Academic	1, 6	Academic, Public govern charity	0	3	0	0	0	1	Germany	5.584	Q1	0.2539		3597	73	119	0.006	0.125	0.734	1.154
JOURNAL DER DEUTSCHEN DERMATOLOGISCHEN GESELLSCHAFT	https://doi.org/10.1111/ddg.13930	1	review	Austria	Europe	3	Academic	0	None	£2200	10	2	2	0	0	Germany	5.584	Q1	0.2539		3597	73	119	0.006	0.125	0.734	1.154
JOURNAL DER DEUTSCHEN DERMATOLOGISCHEN GESELLSCHAFT	https://doi.org/10.1111/ddg.13749	1	original	Germany	Europe	3	Academic	4	Pharma or industry	£2200	13	3	1	2	1	Germany	5.584	Q1	0.2539		3597	73	119	0.006	0.125	0.734	1.154
JOURNAL DER DEUTSCHEN DERMATOLOGISCHEN GESELLSCHAFT	https://doi.org/10.1111/ddg.13931	0	original	Germany	Europe	3	Academic	4, 6	Public govern charity, Pharma or industry	0	6	0	0	0	0	Germany	5.584	Q1	0.2539		3597	73	119	0.006	0.125	0.734	1.154
JOURNAL DER DEUTSCHEN DERMATOLOGISCHEN GESELLSCHAFT	https://doi.org/10.1111/ddg.13748	1	original	Austria	Europe	3	Academic	0	None	£2200	30	0	0	0	1	Germany	5.584	Q1	0.2539		3597	73	119	0.006	0.125	0.734	1.154
JOURNAL DER DEUTSCHEN DERMATOLOGISCHEN GESELLSCHAFT	https://doi.org/10.1111/ddg.13773	0	original	Germany, Switzerland	Europe	3	Academic	4	Pharma or industry	0	11	7	0	7	1	Germany	5.584	Q1	0.2539		3597	73	119	0.006	0.125	0.734	1.154
DERMATOLOGY	https://doi.org/10.1159/000490344	1	original	Netherlands	Europe	2	Academic	5	Pharma or industry	2541.4	8	20	2	18	3	Switzerland	5.366	Q1	0.0765		6824	70	90	0.002	0.006	0.978	0.694
DERMATOLOGY	https://doi.org/10.1159/000490891	0	original	France	Europe	3	Academic	0	None	0	7	3	1	2	2	Switzerland	5.366	Q1	0.0765		6824	70	90	0.002	0.006	0.978	0.694
DERMATOLOGY	https://doi.org/10.1159/000489118	1	original	Netherlands	Europe	2	Academic	0	None	2541.4	5	2	0	2	0	Switzerland	5.366	Q1	0.0765		6824	70	90	0.002	0.006	0.978	0.694
DERMATOLOGY	https://doi.org/10.1159/000487799	0	original	Italy	Europe	3	Academic	0	None	0	17	14	3	11	1	Switzerland	5.366	Q1	0.0765		6824	70	90	0.002	0.006	0.978	0.694
Advances in Wound Care	https://doi.org/10.1089/wound.2018.0850	1	review	Japan	Asia	3	Academic	6	Public govern charity	2303.82	12	28	2	26	5	USA	4.73	Q1	0.1658		3381	84	93	0.002	0.252	0.423	0.42
Advances in Wound Care	https://doi.org/10.1089/wound.2018.0835	0	review	Japan	Asia	3	Academic	6	Public govern charity	0	9	0	0	0	0	USA	4.73	Q1	0.1658		3381	84	93	0.002	0.252	0.423	0.42
Advances in Wound Care	https://doi.org/10.1089/wound.2018.0827	1	original	USA	N America	1, 3, 5	Academic, Pharma and industry	6	Public govern charity	2303.82	8	9	2	7	97	USA	4.73	Q1	0.1658		3381	84	93	0.002	0.252	0.423	0.42
Advances in Wound Care	https://doi.org/10.1089/wound.2018.0806	1	original	USA	N America	3	Academic	0	None	2303.82	14	1	0	1	1	USA	4.73	Q1	0.1658		3381	84	93	0.002	0.252	0.423	0.42
Advances in Wound Care	https://doi.org/10.1089/wound.2018.0834	0	original	Japan	Asia	1, 3	Academic	6	Public govern charity	0	16	0	0	0	0	USA	4.73	Q1	0.1658		3381	84	93	0.002	0.252	0.423	0.42
Advances in Wound Care	https://doi.org/10.1089/wound.2018.0832	0	original	USA	N America	3	Academic	unknown	Unknown	0	18	2	0	2	0	USA	4.73	Q1	0.1658		3381	84	93	0.002	0.252	0.423	0.42
Advances in Wound Care	https://doi.org/10.1089/wound.2018.0855	1	original	USA	N America	1, 2, 5	Academic, Pharma and industry	0	None	2303.82	18	11	0	11	2	USA	4.73	Q1	0.1658		3381	84	93	0.002	0.252	0.423	0.42
Advances in Wound Care	https://doi.org/10.1089/wound.2018.0801	0	original	USA	N America	1	Academic	1, 5, 6	Academic, Public govern charity, Pharma or industry	0	4	1	0	1	0	USA	4.73	Q1	0.1658		3381	84	93	0.002	0.252	0.423	0.42
Advances in Wound Care	https://doi.org/10.1089/wound.2017.0775	1	original	USA	N America	1, 2, 3	Academic	6	Public govern charity	2303.82	19	55	0	55	0	USA	4.73	Q1	0.1658		3381	84	93	0.002	0.252	0.423	0.42
Advances in Wound Care	https://doi.org/10.1089/wound.2018.0800	1	original	USA	N America	3	Academic	0	None	2303.82	5	5	1	4	1	USA	4.73	Q1	0.1658		3381	84	93	0.002	0.252	0.423	0.42
Advances in Wound Care	https://doi.org/10.1089/wound.2017.0782	0	original	UK, Switzerland	Europe	2, 5	Academic, Pharma and industry	5	Pharma or industry	0	11	2	1	1	2	USA	4.73	Q1	0.1658		3381	84	93	0.002	0.252	0.423	0.42
Advances in Wound Care	https://doi.org/10.1089/wound.2017.0779	0	original	USA	N America	3	Academic	6	Public govern charity	0	8	2	0	2	1	USA	4.73	Q1	0.1658		3381	84	93	0.002	0.252	0.423	0.42
Advances in Wound Care	https://doi.org/10.1089/wound.2017.0778	1	original	Italy	Europe	3	Academic	0	None	2303.82	25	12	1	11	1	USA	4.73	Q1	0.1658		3381	84	93	0.002	0.252	0.423	0.42
Advances in Wound Care	https://doi.org/10.1089/wound.2017.0777	0	original	USA	N America	1, 5	Academic, Pharma and industry	5	Pharma or industry	0	17	1	1	0	0	USA	4.73	Q1	0.1658		3381	84	93	0.002	0.252	0.423	0.42
Advances in Wound Care	https://doi.org/10.1089/wound.2017.0738	1	original	USA	N America	5	Pharma or industry	5	Pharma or industry	2303.82	8	2	0	2	1	USA	4.73	Q1	0.1658		3381	84	93	0.002	0.252	0.423	0.42
Advances in Wound Care	https://doi.org/10.1089/wound.2017.0743	1	review	USA	N America	3, 5	Academic, Pharma and industry	6	Public govern charity	2303.82	13	35	5	30	5	USA	4.73	Q1	0.1658		3381	84	93	0.002	0.252	0.423	0.42
Advances in Wound Care	https://doi.org/10.1089/wound.2016.0724	0	review	Singapore, UK	International	1	Academic	6	Public govern charity	0	17	10	0	10	2	USA	4.73	Q1	0.1658		3381	84	93	0.002	0.252	0.423	0.42
Advances in Wound Care	https://doi.org/10.1089/wound.2017.0772	0	original	USA	N America	3	Academic	6	Public govern charity	0	17	8	1	7	0	USA	4.73	Q1	0.1658		3381	84	93	0.002	0.252	0.423	0.42
Pigment Cell & Melanoma Research	https://doi.org/10.1111/pcmr.12801	0	original	Germany	Europe	1	Academic	1, 6	Academic, Public govern charity	0	12	6	2	4	1	Denmark	4.693	Q1	0.1223		5765	78	102	0.001	0.032	0.648	1.147
Pigment Cell & Melanoma Research	https://doi.org/10.1111/pcmr.12802	1	original	UK	Europe	1, 3	Academic	6, 7	Public govern charity	£2850	20	18	9	9	2	Denmark	4.693	Q1	0.1223		5765	78	102	0.001	0.032	0.648	1.147
Pigment Cell & Melanoma Research	https://doi.org/10.1111/pcmr.12819	0	review	Italy	Europe	3	Academic	0	None	0	13	1	1	0	0	Denmark	4.693	Q1	0.1223		5765	78	102	0.001	0.032	0.648	1.147
Pigment Cell & Melanoma Research	https://doi.org/10.1111/pcmr.12803	1	review	Netherlands	Europe	3	Academic	6	Public govern charity	£2850	12	17	2	15	2	Denmark	4.693	Q1	0.1223		5765	78	102	0.001	0.032	0.648	1.147
Pigment Cell & Melanoma Research	https://doi.org/10.1111/pcmr.12779	0	original	Japan	Asia	3	Academic	6	Public govern charity	0	17	5	0	5	41	Denmark	4.693	Q1	0.1223		5765	78	102	0.001	0.032	0.648	1.147
Pigment Cell & Melanoma Research	https://doi.org/10.1111/pcmr.12778	1	original	USA	N America	1	Academic	1	Academic	£2850	13	3	0	3	1	Denmark	4.693	Q1	0.1223		5765	78	102	0.001	0.032	0.648	1.147
Pigment Cell & Melanoma Research	https://doi.org/10.1111/pcmr.12780	0	original	USA	N America	1, 3, 6	Academic, Public govern or charity	6	Public govern charity	0	14	3	2	1	1	Denmark	4.693	Q1	0.1223		5765	78	102	0.001	0.032	0.648	1.147
Pigment Cell & Melanoma Research	https://doi.org/10.1111/pcmr.12782	1	original	UK	Europe	1, 3	Academic	1, 6	Academic, Public govern charity	£2850	16	3	0	3	7	Denmark	4.693	Q1	0.1223		5765	78	102	0.001	0.032	0.648	1.147
Pigment Cell & Melanoma Research	https://doi.org/10.1111/pcmr.12790	1	original	China	Asia	3	Academic	6	Public govern charity	£2850	12	7	0	7	1	Denmark	4.693	Q1	0.1223		5765	78	102	0.001	0.032	0.648	1.147
Pigment Cell & Melanoma Research	https://doi.org/10.1111/pcmr.12788	0	original	USA	N America	3	Academic	1, 4, 6	Academic, Public govern charity, Pharma or industry	0	10	10	1	9	4	Denmark	4.693	Q1	0.1223		5765	78	102	0.001	0.032	0.648	1.147
Pigment Cell & Melanoma Research	https://doi.org/10.1111/pcmr.12741	1	original	USA	N America	3	Academic	6, 7	Public govern charity	£2850	16	16	1	15	1	Denmark	4.693	Q1	0.1223		5765	78	102	0.001	0.032	0.648	1.147
Pigment Cell & Melanoma Research	https://doi.org/10.1111/pcmr.12742	0	original	USA	N America	3	Academic	6	Public govern charity	0	14	7	0	7	1	Denmark	4.693	Q1	0.1223		5765	78	102	0.001	0.032	0.648	1.147
Pigment Cell & Melanoma Research	https://doi.org/10.1111/pcmr.12650	1	original	UK	Europe	1	Academic	7	Public govern charity	£2850	23	7	1	6	9	Denmark	4.693	Q1	0.1223		5765	78	102	0.001	0.032	0.648	1.147
Pigment Cell & Melanoma Research	https://doi.org/10.1111/pcmr.12662	0	original	Japan	Asia	3	Academic	6	Public govern charity	0	14	13	3	10	0	Denmark	4.693	Q1	0.1223		5765	78	102	0.001	0.032	0.648	1.147
JOURNAL OF DERMATOLOGICAL SCIENCE	https://doi.org/10.1016/j.jdermsci.2019.09.003	1	original	USA	N America	1, 3, 4	Academic, Pharma and industry	4	Pharma or industry	2685.39	5	2	0	2	1	Ireland	4.563	Q1	0.0737	42	6869	73	86	0.003	0.083	0.541	0.408
JOURNAL OF DERMATOLOGICAL SCIENCE	https://doi.org/10.1016/j.jdermsci.2019.09.004	0	original	Japan	Asia	1	Academic	6	Public govern charity	0	7	3	0	3	2	Ireland	4.563	Q1	0.0737	42	6869	73	86	0.003	0.083	0.541	0.408
JOURNAL OF DERMATOLOGICAL SCIENCE	https://doi.org/10.1016/j.jdermsci.2019.04.001	0	original	France	Europe	1	Academic	1, 6	Academic, Public govern charity	0	8	2	0	2	0	Ireland	4.563	Q1	0.0737	42	6869	73	86	0.003	0.083	0.541	0.408
JOURNAL OF DERMATOLOGICAL SCIENCE	https://doi.org/10.1016/j.jdermsci.2019.05.004	1	original	China	Asia	3	Academic	6	Public govern charity	2685.39	11	8	3	5	1	Ireland	4.563	Q1	0.0737	42	6869	73	86	0.003	0.083	0.541	0.408
JOURNAL OF DERMATOLOGICAL SCIENCE	https://doi.org/10.1016/j.jdermsci.2019.05.008	1	original	Japan	Asia	3, 4	Academic, Pharma and industry	4	Pharma or industry	2685.39	8	4	2	2	0	Ireland	4.563	Q1	0.0737	42	6869	73	86	0.003	0.083	0.541	0.408
JOURNAL OF DERMATOLOGICAL SCIENCE	https://doi.org/10.1016/j.jdermsci.2019.05.003	0	review	Japan	Asia	3	Academic	6	Public govern charity	0	12	2	0	2	0	Ireland	4.563	Q1	0.0737	42	6869	73	86	0.003	0.083	0.541	0.408
JOURNAL OF DERMATOLOGICAL SCIENCE	https://doi.org/10.1016/j.jdermsci.2019.02.004	1	review	South Korea	Asia	1, 3	Academic	6	Public govern charity	2685.39	20	13	2	11	0	Ireland	4.563	Q1	0.0737	42	6869	73	86	0.003	0.083	0.541	0.408
JOURNAL OF DERMATOLOGICAL SCIENCE	https://doi.org/10.1016/j.jdermsci.2019.01.007	0	original	Japan	Asia	3	Academic	2, 6	Academic, Public govern charity	0	22	7	0	7	0	Ireland	4.563	Q1	0.0737	42	6869	73	86	0.003	0.083	0.541	0.408
JOURNAL OF DERMATOLOGICAL SCIENCE	https://doi.org/10.1016/j.jdermsci.2018.05.003	1	original	India	Asia	1, 4	Academic, Pharma and industry	0	None	2685.39	26	15	2	13	1	Ireland	4.563	Q1	0.0737	42	6869	73	86	0.003	0.083	0.541	0.408
JOURNAL OF DERMATOLOGICAL SCIENCE	https://doi.org/10.1016/j.jdermsci.2018.05.004	0	original	Japan	Asia	3	Academic	6	Public govern charity	0	11	0	0	0	0	Ireland	4.563	Q1	0.0737	42	6869	73	86	0.003	0.083	0.541	0.408
JOURNAL OF DERMATOLOGICAL SCIENCE	https://doi.org/10.1016/j.jdermsci.2018.06.007	1	original	Japan	Asia	1, 4	Academic, Pharma and industry	6	Public govern charity	2685.39	34	0	0	0	3	Ireland	4.563	Q1	0.0737	42	6869	73	86	0.003	0.083	0.541	0.408
JOURNAL OF DERMATOLOGICAL SCIENCE	https://doi.org/10.1016/j.jdermsci.2018.06.011	0	original	China	Asia	1, 3	Academic	6	Public govern charity	0	13	0	0	0	0	Ireland	4.563	Q1	0.0737	42	6869	73	86	0.003	0.083	0.541	0.408
MYCOSES	https://doi.org/10.1111/myc.12958	1	review	Brazil, Switzerland	International	3, 4	Academic, Pharma and industry	4	Pharma or industry	£2750	11	10	1	9	5	Germany	4.377	Q1	0.1223		5252	173	198	0.008	0.006	0.668	1.322
MYCOSES	https://doi.org/10.1111/myc.12922	0	review	USA	N America	2, 3	Academic	6	Public govern charity	0	8	1	0	1	1	Germany	4.377	Q1	0.1223		5252	173	198	0.008	0.006	0.668	1.322
MYCOSES	https://doi.org/10.1111/myc.12931	0	original	Netherlands	Europe	1, 3	Academic	6	Public govern charity	0	39	2	1	1	0	Germany	4.377	Q1	0.1223		5252	173	198	0.008	0.006	0.668	1.322
MYCOSES	https://doi.org/10.1111/myc.12945	0	original	Turkey	Middle East	1, 3	Academic	1	Academic	0	10	0	0	0	1	Germany	4.377	Q1	0.1223		5252	173	198	0.008	0.006	0.668	1.322
MYCOSES	https://doi.org/10.1111/myc.12959	1	original	UK	Europe	1, 5	Academic, Pharma and industry	5, 6	Public govern charity, Pharma or industry	£2750	9	7	2	5	2	Germany	4.377	Q1	0.1223		5252	173	198	0.008	0.006	0.668	1.322
MYCOSES	https://doi.org/10.1111/myc.12955	1	original	Vietnam	Asia	1, 2, 3	Academic	6	Public govern charity	£2750	8	6	0	6	0	Germany	4.377	Q1	0.1223		5252	173	198	0.008	0.006	0.668	1.322
MYCOSES	https://doi.org/10.1111/myc.12788	1	original	Netherlands	Europe	3	Academic	0	None	£2750	9	14	4	10	1	Germany	4.377	Q1	0.1223		5252	173	198	0.008	0.006	0.668	1.322
MYCOSES	https://doi.org/10.1111/myc.12789	0	original	UK, Netherlands	Europe	3	Academic	6	Public govern charity	0	5	6	0	6	10	Germany	4.377	Q1	0.1223		5252	173	198	0.008	0.006	0.668	1.322
MYCOSES	https://doi.org/10.1111/myc.12757	1	original	Austria	Europe	3, 5	Academic, Pharma and industry	6	Public govern charity	£2750	7	5	4	1	4	Germany	4.377	Q1	0.1223		5252	173	198	0.008	0.006	0.668	1.322
MYCOSES	https://doi.org/10.1111/myc.12759	0	original	Brazil	S America	3	Academic	6	Public govern charity	0	19	22	1	21	5	Germany	4.377	Q1	0.1223		5252	173	198	0.008	0.006	0.668	1.322
MYCOSES	https://doi.org/10.1111/myc.12727	1	original	Austria	Europe	3	Academic	4	Pharma or industry	£2750	12	21	12	9	2	Germany	4.377	Q1	0.1223		5252	173	198	0.008	0.006	0.668	1.322
MYCOSES	https://doi.org/10.1111/myc.12728	0	original	Spain	Europe	3	Academic	4	Pharma or industry	0	18	9	0	9	4	Germany	4.377	Q1	0.1223		5252	173	198	0.008	0.006	0.668	1.322
LASERS IN SURGERY AND MEDICINE	https://doi.org/10.1002/lsm.23123	0	original	China	Asia	3	Academic	0	None	0	11	1	0	1	0	USA	4.025	Q1	0.1186		7332	205	212	0.007	0.616	0.576	1.086
LASERS IN SURGERY AND MEDICINE	https://doi.org/10.1002/lsm.23130	0	original	Poland	Europe	3	Academic	0	None	0	6	7	1	6	1	USA	4.025	Q1	0.1186		7332	205	212	0.007	0.616	0.576	1.086
LASERS IN SURGERY AND MEDICINE	https://doi.org/10.1002/lsm.23126	1	original	Hungary	Europe	3	Academic	6	Public govern charity	£2750	12	12	2	10	5	USA	4.025	Q1	0.1186		7332	205	212	0.007	0.616	0.576	1.086
LASERS IN SURGERY AND MEDICINE	https://doi.org/10.1002/lsm.23132	1	original	USA	N America	3, 5	Academic, Pharma and industry	6	Public govern charity	£2750	13	7	0	7	2	USA	4.025	Q1	0.1186		7332	205	212	0.007	0.616	0.576	1.086
LASERS IN SURGERY AND MEDICINE	https://doi.org/10.1002/lsm.23093	1	original	Netherlands	Europe	1, 3	Academic	6	Public govern charity	£2750	10	5	2	3	0	USA	4.025	Q1	0.1186		7332	205	212	0.007	0.616	0.576	1.086
LASERS IN SURGERY AND MEDICINE	https://doi.org/10.1002/lsm.23079	0	original	Netherlands	Europe	3	Academic	0	None	0	5	6	4	2	0	USA	4.025	Q1	0.1186		7332	205	212	0.007	0.616	0.576	1.086
LASERS IN SURGERY AND MEDICINE	https://doi.org/10.1002/lsm.23055	1	original	USA	N America	1, 3	Academic	6	Public govern charity	£2750	28	15	0	15	2	USA	4.025	Q1	0.1186		7332	205	212	0.007	0.616	0.576	1.086
LASERS IN SURGERY AND MEDICINE	https://doi.org/10.1002/lsm.23051	0	original	Finland	Europe	1, 3, 5	Academic, Pharma and industry	6	Public govern charity	0	14	3	0	3	1	USA	4.025	Q1	0.1186		7332	205	212	0.007	0.616	0.576	1.086
LASERS IN SURGERY AND MEDICINE	https://doi.org/10.1002/lsm.22942	1	original	USA	N America	5	Pharma or industry	0	None	£2750	16	9	1	8	186	USA	4.025	Q1	0.1186		7332	205	212	0.007	0.616	0.576	1.086
LASERS IN SURGERY AND MEDICINE	https://doi.org/10.1002/lsm.22817	0	original	UK	Europe	5	Pharma or industry	0	None	0	11	3	0	3	0	USA	4.025	Q1	0.1186		7332	205	212	0.007	0.616	0.576	1.086
LASERS IN SURGERY AND MEDICINE	https://doi.org/10.1002/lsm.22796	1	original	UK	Europe	2	Academic	0	None	£2750	6	2	0	2	0	USA	4.025	Q1	0.1186		7332	205	212	0.007	0.616	0.576	1.086
LASERS IN SURGERY AND MEDICINE	https://doi.org/10.1002/lsm.22812	0	original	South Korea	Asia	3	Academic	0	None	0	6	2	0	2	2	USA	4.025	Q1	0.1186		7332	205	212	0.007	0.616	0.576	1.086
LASERS IN SURGERY AND MEDICINE	https://doi.org/10.1002/lsm.22933	1	review	Germany	Europe	3	Academic	0	None	£2750	30	72	8	64	1	USA	4.025	Q1	0.1186		7332	205	212	0.007	0.616	0.576	1.086
LASERS IN SURGERY AND MEDICINE	https://doi.org/10.1002/lsm.22809	1	original	UK	Europe	1	Academic	6, 7	Public govern charity	£2750	18	8	3	5	1	USA	4.025	Q1	0.1186		7332	205	212	0.007	0.616	0.576	1.086
LASERS IN SURGERY AND MEDICINE	https://doi.org/10.1002/lsm.22824	0	original	Brazil, USA	International	1	Academic	6	Public govern charity	0	24	11	1	10	0	USA	4.025	Q1	0.1186		7332	205	212	0.007	0.616	0.576	1.086
LASERS IN SURGERY AND MEDICINE	https://doi.org/10.1002/lsm.22761	0	review	USA	N America	3	Academic	6	Public govern charity	0	31	5	0	5	10	USA	4.025	Q1	0.1186		7332	205	212	0.007	0.616	0.576	1.086
JOURNAL OF DERMATOLOGY	https://doi.org/10.1111/1346-8138.15109	1	original	Multiple countries Germany, USA first and last author	International	3, 4	Academic, Pharma and industry	4	Pharma or industry	£2400	12	2	1	1	1	Japan	4.005	Q2	0.1108	38	6895	240	261	0.003	1.719	0.464	0.551
JOURNAL OF DERMATOLOGY	https://doi.org/10.1111/1346-8138.15074	0	original	Italy	Europe	2	Academic	6	Public govern charity	0	9	1	0	1	0	Japan	4.005	Q2	0.1108	38	6895	240	261	0.003	1.719	0.464	0.551
JOURNAL OF DERMATOLOGY	https://doi.org/10.1111/1346-8138.14997	1	original	Japan	Asia	3, 4	Academic, Pharma and industry	4	Pharma or industry	£2400	15	8	1	7	1	Japan	4.005	Q2	0.1108	38	6895	240	261	0.003	1.719	0.464	0.551
JOURNAL OF DERMATOLOGY	https://doi.org/10.1111/1346-8138.15004	0	original	South Korea, Taiwan	Asia	3, 4	Academic, Pharma and industry	4	Pharma or industry	0	15	6	1	5	0	Japan	4.005	Q2	0.1108	38	6895	240	261	0.003	1.719	0.464	0.551
JOURNAL OF DERMATOLOGY	https://doi.org/10.1111/1346-8138.14891	1	original	Germany	Europe	4	Pharma or industry	4	Pharma or industry	£2400	25	8	1	7	1	Japan	4.005	Q2	0.1108	38	6895	240	261	0.003	1.719	0.464	0.551
JOURNAL OF DERMATOLOGY	https://doi.org/10.1111/1346-8138.14870	1	original	Japan	Asia	3, 4	Academic, Pharma and industry	4	Pharma or industry	£2400	20	9	3	6	0	Japan	4.005	Q2	0.1108	38	6895	240	261	0.003	1.719	0.464	0.551
JOURNAL OF DERMATOLOGY	https://doi.org/10.1111/1346-8138.14876	0	original	Japan	Asia	2	Academic	0	None	0	8	8	1	7	0	Japan	4.005	Q2	0.1108	38	6895	240	261	0.003	1.719	0.464	0.551
JOURNAL OF DERMATOLOGY	https://doi.org/10.1111/1346-8138.14899	0	original	USA	N America	4	Pharma or industry	4	Pharma or industry	0	12	5	0	5	0	Japan	4.005	Q2	0.1108	38	6895	240	261	0.003	1.719	0.464	0.551
JOURNAL OF DERMATOLOGY	https://doi.org/10.1111/1346-8138.15114	0	review	Japan	Asia	3	Academic	0	None	0	14	0	0	0	1	Japan	4.005	Q2	0.1108	38	6895	240	261	0.003	1.719	0.464	0.551
JOURNAL OF DERMATOLOGY	https://doi.org/10.1111/1346-8138.14749	1	review	China	Asia	3	Academic	6	Public govern charity	£2400	17	7	1	6	1	Japan	4.005	Q2	0.1108	38	6895	240	261	0.003	1.719	0.464	0.551
JOURNAL OF DERMATOLOGY	https://doi.org/10.1111/1346-8138.14761	1	original	Japan	Asia	1, 4	Academic, Pharma and industry	4	Pharma or industry	£2400	7	10	1	9	0	Japan	4.005	Q2	0.1108	38	6895	240	261	0.003	1.719	0.464	0.551
JOURNAL OF DERMATOLOGY	https://doi.org/10.1111/1346-8138.14745	0	original	Japan	Asia	3	Academic	6	Public govern charity	0	5	4	4	0	10	Japan	4.005	Q2	0.1108	38	6895	240	261	0.003	1.719	0.464	0.551
JOURNAL OF DERMATOLOGY	https://doi.org/10.1111/1346-8138.14664	1	original	Japan	Asia	3, 4	Academic, Pharma and industry	4	Pharma or industry	£2400	8	14	1	13	1	Japan	4.005	Q2	0.1108	38	6895	240	261	0.003	1.719	0.464	0.551
JOURNAL OF DERMATOLOGY	https://doi.org/10.1111/1346-8138.14654	0	original	Taiwan	Asia	1, 3	Academic	6	Public govern charity	0	9	7	1	6	120	Japan	4.005	Q2	0.1108	38	6895	240	261	0.003	1.719	0.464	0.551
JOURNAL OF DERMATOLOGY	https://doi.org/10.1111/1346-8138.14504	1	original	Japan	Asia	1, 3, 4	Academic, Pharma and industry	4	Pharma or industry	£2400	12	54	7	47	3	Japan	4.005	Q2	0.1108	38	6895	240	261	0.003	1.719	0.464	0.551
JOURNAL OF DERMATOLOGY	https://doi.org/10.1111/1346-8138.14531	0	original	Taiwan	Asia	2, 3	Academic	1, 2	Academic	0	8	6	0	6	1	Japan	4.005	Q2	0.1108	38	6895	240	261	0.003	1.719	0.464	0.551
JOURNAL OF DERMATOLOGY	https://doi.org/10.1111/1346-8138.14322	1	original	Japan	Asia	3, 4	Academic, Pharma and industry	5	Pharma or industry	£2400	35	24	3	21	6	Japan	4.005	Q2	0.1108	38	6895	240	261	0.003	1.719	0.464	0.551
JOURNAL OF DERMATOLOGY	https://doi.org/10.1111/1346-8138.14308	0	original	Japan	Asia	3	Academic	6	Public govern charity	0	9	3	1	2	1	Japan	4.005	Q2	0.1108	38	6895	240	261	0.003	1.719	0.464	0.551
EXPERIMENTAL DERMATOLOGY	https://onlinelibrary.wiley.com/doi/10.1111/exd.14024	1	review	Germany	Europe	1	Academic	1, 6	Academic, Public govern charity	£2733	10	5	1	4	1	Denmark	3.96	Q2	0.1258	44	9059	169	212	0.002	0.286	0.717	1.077
EXPERIMENTAL DERMATOLOGY	https://doi.org/10.1111/exd.13959	free access editors choice	review	Poland	Europe	3	Academic	0	None	0	8	2	0	2	1	Denmark	3.96	Q2	0.1258	44	9059	169	212	0.002	0.286	0.717	1.077
EXPERIMENTAL DERMATOLOGY	https://doi.org/10.1111/exd.13685	1	original	Japan	Asia	3	Academic	6	Public govern charity	£2733	18	0	0	0	1	Denmark	3.96	Q2	0.1258	44	9059	169	212	0.002	0.286	0.717	1.077
EXPERIMENTAL DERMATOLOGY	https://doi.org/10.1111/exd.13691	0	original	USA	N America	3	Academic	1	Academic	0	9	8	3	5	4	Denmark	3.96	Q2	0.1258	44	9059	169	212	0.002	0.286	0.717	1.077
EXPERIMENTAL DERMATOLOGY	https://doi.org/10.1111/exd.13692	1	original	USA	N America	3, 4	Academic, Pharma and industry	4	Pharma or industry	£2733	5	3	0	3	75	Denmark	3.96	Q2	0.1258	44	9059	169	212	0.002	0.286	0.717	1.077
EXPERIMENTAL DERMATOLOGY	https://doi.org/10.1111/exd.13694	1	original	USA	N America	2, 4	Academic, Pharma and industry	4	Pharma or industry	£2733	14	8	1	7	4	Denmark	3.96	Q2	0.1258	44	9059	169	212	0.002	0.286	0.717	1.077
EXPERIMENTAL DERMATOLOGY	https://doi.org/10.1111/exd.13697	0	original	Germany	Europe	2, 3	Academic	4	Pharma or industry	0	21	14	2	12	1	Denmark	3.96	Q2	0.1258	44	9059	169	212	0.002	0.286	0.717	1.077
EXPERIMENTAL DERMATOLOGY	https://doi.org/10.1111/exd.13682	0	original	Italy	Europe	1	Academic	6	Public govern charity	0	27	5	1	4	1	Denmark	3.96	Q2	0.1258	44	9059	169	212	0.002	0.286	0.717	1.077
EXPERIMENTAL DERMATOLOGY	https://doi.org/10.1111/exd.13548	1	review	Germany	Europe	1, 3, 4	Academic, Pharma and industry	4, 6	Public govern charity, Pharma or industry	£2733	24	41	3	38	1	Denmark	3.96	Q2	0.1258	44	9059	169	212	0.002	0.286	0.717	1.077
EXPERIMENTAL DERMATOLOGY	https://doi.org/10.1111/exd.13520	free access editors choice	review	Israel	Middle East	1	Academic	1, 6	Academic, Public govern charity	0	9	11	1	10	1	Denmark	3.96	Q2	0.1258	44	9059	169	212	0.002	0.286	0.717	1.077
WOUND REPAIR AND REGENERATION	https://doi.org/10.1111/wrr.12757	1	original	USA	N America	5	Pharma or industry	6	Public govern charity	£2200	8	4	1	3	0	USA	3.617	Q2	0.1379		7277	100	112	0.002	0.155	0.623	0.471
WOUND REPAIR AND REGENERATION	https://doi.org/10.1111/wrr.12747	0	original	USA	N America	5	Pharma or industry	5	Pharma or industry	0	12	2	0	2	0	USA	3.617	Q2	0.1379		7277	100	112	0.002	0.155	0.623	0.471
WOUND REPAIR AND REGENERATION	https://doi.org/10.1111/wrr.12754	1	original	USA	N America	3, 5	Academic, Pharma and industry	0	None	£2200	9	4	3	1	0	USA	3.617	Q2	0.1379		7277	100	112	0.002	0.155	0.623	0.471
WOUND REPAIR AND REGENERATION	https://doi.org/10.1111/wrr.12750	0	original	Netherlands	Europe	3	Academic	0	None	0	16	0	0	0	0	USA	3.617	Q2	0.1379		7277	100	112	0.002	0.155	0.623	0.471
WOUND REPAIR AND REGENERATION	https://doi.org/10.1111/wrr.12727	1	original	USA	N America	2, 3, 5	Academic, Pharma and industry	5	Pharma or industry	£2200	20	5	0	5	79	USA	3.617	Q2	0.1379		7277	100	112	0.002	0.155	0.623	0.471
WOUND REPAIR AND REGENERATION	https://doi.org/10.1111/wrr.12728	0	original	Australia	Australia and Oceania	1, 2	Academic	1	Academic	0	53	4	1	3	2	USA	3.617	Q2	0.1379		7277	100	112	0.002	0.155	0.623	0.471
WOUND REPAIR AND REGENERATION	https://doi.org/10.1111/wrr.12699	1	original	Netherlands	Europe	2, 3	Academic	6	Public govern charity	£2200	16	5	1	4	1	USA	3.617	Q2	0.1379		7277	100	112	0.002	0.155	0.623	0.471
WOUND REPAIR AND REGENERATION	https://doi.org/10.1111/wrr.12702	0	original	China	Asia	2, 3	Academic	6	Public govern charity	0	28	9	3	6	0	USA	3.617	Q2	0.1379		7277	100	112	0.002	0.155	0.623	0.471
WOUND REPAIR AND REGENERATION	https://doi.org/10.1111/wrr.12691	1	original	USA	N America	1, 3	Academic	1	Academic	£2200	8	4	0	4	0	USA	3.617	Q2	0.1379		7277	100	112	0.002	0.155	0.623	0.471
WOUND REPAIR AND REGENERATION	https://doi.org/10.1111/wrr.12692	0	original	USA	N America	1, 3	Academic	6	Public govern charity	0	8	6	5	1	0	USA	3.617	Q2	0.1379		7277	100	112	0.002	0.155	0.623	0.471
WOUND REPAIR AND REGENERATION	https://doi.org/10.1111/wrr.12644	1	original	USA	N America	1, 6	Academic, Public govern or charity	6	Public govern charity	£2200	8	2	2	0	0	USA	3.617	Q2	0.1379		7277	100	112	0.002	0.155	0.623	0.471
WOUND REPAIR AND REGENERATION	https://doi.org/10.1111/wrr.12658	0	original	USA	N America	3	Academic	6	Public govern charity	0	3	6	3	3	1	USA	3.617	Q2	0.1379		7277	100	112	0.002	0.155	0.623	0.471
WOUND REPAIR AND REGENERATION	https://doi.org/10.1111/wrr.12645	1	original	USA	N America	2, 4	Academic, Pharma and industry	4	Pharma or industry	£2200	11	13	0	13	22	USA	3.617	Q2	0.1379		7277	100	112	0.002	0.155	0.623	0.471
WOUND REPAIR AND REGENERATION	https://doi.org/10.1111/wrr.12675	0	original	Japan	Asia	3	Academic	6	Public govern charity	0	12	7	0	7	0	USA	3.617	Q2	0.1379		7277	100	112	0.002	0.155	0.623	0.471
WOUND REPAIR AND REGENERATION	https://doi.org/10.1111/wrr.12627	1	original	UK	Europe	1, 5	Academic, Pharma and industry	1	Academic	£2200	8	9	2	7	0	USA	3.617	Q2	0.1379		7277	100	112	0.002	0.155	0.623	0.471
WOUND REPAIR AND REGENERATION	https://doi.org/10.1111/wrr.12625	0	original	Argentina	S America	1	Academic	6	Public govern charity	0	15	2	1	1	0	USA	3.617	Q2	0.1379		7277	100	112	0.002	0.155	0.623	0.471
WOUND REPAIR AND REGENERATION	https://doi.org/10.1111/wrr.12635	1	original	USA	N America	3, 4	Academic, Pharma and industry	4	Pharma or industry	£2200	25	13	7	6	25	USA	3.617	Q2	0.1379		7277	100	112	0.002	0.155	0.623	0.471
WOUND REPAIR AND REGENERATION	https://doi.org/10.1111/wrr.12638	0	original	USA	N America	3	Academic	6	Public govern charity	0	7	4	1	3	1	USA	3.617	Q2	0.1379		7277	100	112	0.002	0.155	0.623	0.471
WOUND REPAIR AND REGENERATION	https://doi.org/10.1111/wrr.12630	1	original	UK	Europe	2, 3, 5	Academic, Pharma and industry	5	Pharma or industry	£2200	9	22	4	18	413	USA	3.617	Q2	0.1379		7277	100	112	0.002	0.155	0.623	0.471
WOUND REPAIR AND REGENERATION	https://doi.org/10.1111/wrr.12636	0	original	New Zealand	Australia and Oceania	1, 6	Academic, Pharma and industry	6	Public govern charity	0	13	11	1	10	1	USA	3.617	Q2	0.1379		7277	100	112	0.002	0.155	0.623	0.471
MELANOMA RESEARCH	10.1097/CMR.0000000000000561	0	original	Italy	Europe	3	Academic	0	None	0	8	3	1	2	1	USA	3.599	Q2	0.0677		3342	79	84	0.002	0.008	0.412	0.896
MELANOMA RESEARCH	10.1097/CMR.0000000000000572	1	original	USA	N America	1, 4	Academic, Pharma and industry	4	Pharma or industry	2588.19	10	8	0	8	1	USA	3.599	Q2	0.0677		3342	79	84	0.002	0.008	0.412	0.896
MELANOMA RESEARCH	10.1097/CMR.0000000000000582	1	original	Canada	N America	1, 3	Academic	6	Public govern charity	2588.19	9	4	1	3	1	USA	3.599	Q2	0.0677		3342	79	84	0.002	0.008	0.412	0.896
MELANOMA RESEARCH	10.1097/CMR.0000000000000592	0	original	USA	N America	2, 3	Academic	6	Public govern charity	0	4	3	0	3	1	USA	3.599	Q2	0.0677		3342	79	84	0.002	0.008	0.412	0.896
MELANOMA RESEARCH	10.1097/CMR.0000000000000575	1	review	Finland	Europe	2, 3	Academic	6	Public govern charity	2588.19	9	41	5	36	3	USA	3.599	Q2	0.0677		3342	79	84	0.002	0.008	0.412	0.896
MELANOMA RESEARCH	10.1097/CMR.0000000000000569	0	review	Netherlands	Europe	3	Academic	0	None	0	9	6	1	5	3	USA	3.599	Q2	0.0677		3342	79	84	0.002	0.008	0.412	0.896
MELANOMA RESEARCH	10.1097/CMR.0000000000000576	1	original	China	Asia	3	Academic	6	Public govern charity	2588.19	12	3	1	2	1	USA	3.599	Q2	0.0677		3342	79	84	0.002	0.008	0.412	0.896
MELANOMA RESEARCH	10.1097/CMR.0000000000000580	0	original	USA	N America	1	Academic	1	Academic	0	5	27	2	25	1	USA	3.599	Q2	0.0677		3342	79	84	0.002	0.008	0.412	0.896
MELANOMA RESEARCH	10.1097/CMR.0000000000000522	1	original	Finland	Europe	1, 3	Academic	6	Public govern charity	2588.19	5	20	0	20	2	USA	3.599	Q2	0.0677		3342	79	84	0.002	0.008	0.412	0.896
MELANOMA RESEARCH	10.1097/CMR.0000000000000523	0	original	Brazil	S America	3	Academic	6	Public govern charity	0	8	2	0	2	2	USA	3.599	Q2	0.0677		3342	79	84	0.002	0.008	0.412	0.896
MELANOMA RESEARCH	10.1097/CMR.0000000000000504	1	original	USA	N America	4	Pharma or industry	4	Pharma or industry	2588.19	5	1	0	1	1	USA	3.599	Q2	0.0677		3342	79	84	0.002	0.008	0.412	0.896
MELANOMA RESEARCH	10.1097/CMR.0000000000000540	0	original	Canada	N America	2, 3	Academic	6	Public govern charity	0	5	0	0	0	1	USA	3.599	Q2	0.0677		3342	79	84	0.002	0.008	0.412	0.896
MELANOMA RESEARCH	10.1097/CMR.0000000000000512	1	original	China	Asia	3	Academic	0	None	2588.19	15	16	1	15	1	USA	3.599	Q2	0.0677		3342	79	84	0.002	0.008	0.412	0.896
MELANOMA RESEARCH	10.1097/CMR.0000000000000515	0	original	Denmark	Europe	3	Academic	6	Public govern charity	0	9	6	0	6	11	USA	3.599	Q2	0.0677		3342	79	84	0.002	0.008	0.412	0.896
MELANOMA RESEARCH	10.1097/CMR.0000000000000466	1	original	Spain	Europe	2	Academic	0	None	2588.19	15	7	0	7	1	USA	3.599	Q2	0.0677		3342	79	84	0.002	0.008	0.412	0.896
MELANOMA RESEARCH	10.1097/CMR.0000000000000468	0	original	Canada	N America	3	Academic	0	None	0	10	14	1	13	1	USA	3.599	Q2	0.0677		3342	79	84	0.002	0.008	0.412	0.896
MELANOMA RESEARCH	10.1097/CMR.0000000000000507	1	original	USA	N America	3, 4	Academic, Pharma and industry	4	Pharma or industry	2588.19	6	8	4	4	3	USA	3.599	Q2	0.0677		3342	79	84	0.002	0.008	0.412	0.896
MELANOMA RESEARCH	10.1097/CMR.0000000000000511	0	original	Brazil	S America	1, 2	Academic	6	Public govern charity	0	12	14	9	5	1	USA	3.599	Q2	0.0677		3342	79	84	0.002	0.008	0.412	0.896
MELANOMA RESEARCH	doi: 10.1097/CMR.0000000000000487	0	original	Turkey	Middle East	1, 3	Academic	1	Academic	0	37	5	2	3	2	USA	3.599	Q2	0.0677		3342	79	84	0.002	0.008	0.412	0.896
MELANOMA RESEARCH	10.1097/CMR.0000000000000495	1	original	Netherlands	Europe	3	Academic	1	Academic	2588.19	12	3	3	0	1	USA	3.599	Q2	0.0677		3342	79	84	0.002	0.008	0.412	0.896
MELANOMA RESEARCH	10.1097/CMR.0000000000000497	1	original	China	Asia	3	Academic	6	Public govern charity	2588.19	15	6	0	6	1	USA	3.599	Q2	0.0677		3342	79	84	0.002	0.008	0.412	0.896
MELANOMA RESEARCH	10.1097/CMR.0000000000000494	0	original	China	Asia	3	Academic	6	Public govern charity	0	10	1	0	1	1	USA	3.599	Q2	0.0677		3342	79	84	0.002	0.008	0.412	0.896
MELANOMA RESEARCH	10.1097/CMR.0000000000000447	1	original	USA	N America	1	Academic	5	Pharma or industry	2588.19	4	7	1	6	1	USA	3.599	Q2	0.0677		3342	79	84	0.002	0.008	0.412	0.896
MELANOMA RESEARCH	10.1097/CMR.0000000000000452	0	original	Brazil	S America	3	Academic	6	Public govern charity	0	6	0	0	0	0	USA	3.599	Q2	0.0677		3342	79	84	0.002	0.008	0.412	0.896
MELANOMA RESEARCH	10.1097/CMR.0000000000000455	1	original	International	International	1, 2, 3	Academic	4	Pharma or industry	2588.19	12	10	3	7	2	USA	3.599	Q2	0.0677		3342	79	84	0.002	0.008	0.412	0.896
MELANOMA RESEARCH	10.1097/CMR.0000000000000459	0	original	USA	N America	3	Academic	0	None	0	16	14	0	14	2	USA	3.599	Q2	0.0677		3342	79	84	0.002	0.008	0.412	0.896
MELANOMA RESEARCH	10.1097/CMR.0000000000000437	1	original	Switzerland	Europe	3	Academic	1	Academic	2588.19	10	37	1	36	2	USA	3.599	Q2	0.0677		3342	79	84	0.002	0.008	0.412	0.896
MELANOMA RESEARCH	10.1097/CMR.0000000000000439	0	original	USA	N America	1, 3	Academic	6	Public govern charity	0	15	15	3	12	3	USA	3.599	Q2	0.0677		3342	79	84	0.002	0.008	0.412	0.896
MELANOMA RESEARCH	10.1097/CMR.0000000000000408	1	original	Poland	Europe	1, 3	Academic	0	None	2588.19	16	4	1	3	1	USA	3.599	Q2	0.0677		3342	79	84	0.002	0.008	0.412	0.896
MELANOMA RESEARCH	10.1097/CMR.0000000000000399	0	original	USA	N America	2, 3	Academic	4	Pharma or industry	0	20	18	1	17	0	USA	3.599	Q2	0.0677		3342	79	84	0.002	0.008	0.412	0.896
SKIN PHARMACOLOGY AND PHYSIOLOGY	https://doi.org/10.1159/000497104	1	original	Germany	Europe	1, 3	Academic	5	Pharma or industry	2541.4	34	8	2	6	34	USA	3.479	Q2	0.0762		2159	27	32	0.001	0.401	0.354	0.419
SKIN PHARMACOLOGY AND PHYSIOLOGY	https://doi.org/10.1159/000495992	0	original	Germany	Europe	1, 3	Academic	0	None	0	31	4	1	3	0	USA	3.479	Q2	0.0762		2159	27	32	0.001	0.401	0.354	0.419
CLINICAL AND EXPERIMENTAL DERMATOLOGY	https://doi.org/10.1111/ced.13364	1	original	UK	Europe	1	Academic	0	None	£2050	10	2	0	2	8	UK	3.47	Q2	0.0549		6342	118	166	0.002	1.56	0.475	1.254
CLINICAL AND EXPERIMENTAL DERMATOLOGY	https://doi.org/10.1111/ced.13367	0	original	South Korea	Asia	1, 2, 3	Academic	6	Public govern charity	0	13	6	4	2	0	UK	3.47	Q2	0.0549		6342	118	166	0.002	1.56	0.475	1.254
CLINICAL AND EXPERIMENTAL DERMATOLOGY	https://doi.org/10.1111/ced.13289	1	original	China	Asia	3	Academic	0	None	£2050	23	9	0	9	0	UK	3.47	Q2	0.0549		6342	118	166	0.002	1.56	0.475	1.254
CLINICAL AND EXPERIMENTAL DERMATOLOGY	https://doi.org/10.1111/ced.13283	0	original	China	Asia	3	Academic	0	None	0	19	4	0	4	0	UK	3.47	Q2	0.0549		6342	118	166	0.002	1.56	0.475	1.254
JOURNAL OF DERMATOLOGICAL TREATMENT	https://doi.org/10.1080/09546634.2019.1573307	0	original	USA	N America	1, 3	Academic	0	None	0	8	0	0	0	0	Sweden	3.359	Q2	0.0893	34	3995	310	396	0.001	1.271	0.399	1.081
JOURNAL OF DERMATOLOGICAL TREATMENT	https://doi.org/10.1080/09546634.2019.1577546	1	original	USA	N America	1, 4	Academic, Pharma and industry	4	Pharma or industry	2690	10	2	1	1	2	Sweden	3.359	Q2	0.0893	34	3995	310	396	0.001	1.271	0.399	1.081
JOURNAL OF DERMATOLOGICAL TREATMENT	https://doi.org/10.1080/09546634.2019.1577948	1	original	Japan	Asia	2	Academic	0	None	2690	18	2	0	2	1	Sweden	3.359	Q2	0.0893	34	3995	310	396	0.001	1.271	0.399	1.081
JOURNAL OF DERMATOLOGICAL TREATMENT	https://doi.org/10.1080/09546634.2019.1610549	0	original	China	Asia	1	Academic	6	Public govern charity	0	16	2	1	1	7	Sweden	3.359	Q2	0.0893	34	3995	310	396	0.001	1.271	0.399	1.081
JOURNAL OF DERMATOLOGICAL TREATMENT	https://doi.org/10.1080/09546634.2018.1529385	1	original	France	Europe	3, 4	Academic, Pharma and industry	4	Pharma or industry	2690	15	5	0	5	0	Sweden	3.359	Q2	0.0893	34	3995	310	396	0.001	1.271	0.399	1.081
JOURNAL OF DERMATOLOGICAL TREATMENT	https://doi.org/10.1080/09546634.2018.1445193	0	original	USA, Israel	International	2, 3, 4	Academic, Pharma and industry	4	Pharma or industry	0	10	9	0	9	1	Sweden	3.359	Q2	0.0893	34	3995	310	396	0.001	1.271	0.399	1.081
JOURNAL OF DERMATOLOGICAL TREATMENT	https://doi.org/10.1080/09546634.2018.1543851	1	original	Netherlands	Europe	3	Academic	0	None	2690	17	0	0	0	0	Sweden	3.359	Q2	0.0893	34	3995	310	396	0.001	1.271	0.399	1.081
JOURNAL OF DERMATOLOGICAL TREATMENT	https://doi.org/10.1080/09546634.2018.1544405	1	original	Italy	Europe	8	Academic	4	Pharma or industry	2690	16	1	1	0	0	Sweden	3.359	Q2	0.0893	34	3995	310	396	0.001	1.271	0.399	1.081
JOURNAL OF DERMATOLOGICAL TREATMENT	https://doi.org/10.1080/09546634.2018.1543847	0	original	Egypt	Middle East	3	Academic	1	Academic	0	23	1	0	1	1	Sweden	3.359	Q2	0.0893	34	3995	310	396	0.001	1.271	0.399	1.081
JOURNAL OF DERMATOLOGICAL TREATMENT	https://doi.org/10.1080/09546634.2018.1542480	0	original	Iran	Middle East	1, 3	Academic	0	None	0	36	17	3	14	0	Sweden	3.359	Q2	0.0893	34	3995	310	396	0.001	1.271	0.399	1.081
JOURNAL OF DERMATOLOGICAL TREATMENT	https://doi.org/10.1080/09546634.2018.1524823	1	review	Egypt, Saudi Arabia	Middle East	2, 3	Academic	4	Pharma or industry	2690	17	5	3	2	0	Sweden	3.359	Q2	0.0893	34	3995	310	396	0.001	1.271	0.399	1.081
JOURNAL OF DERMATOLOGICAL TREATMENT	https://doi.org/10.1080/09546634.2018.1527997	0	review	USA	N America	3	Academic	0	None	0	13	4	0	4	0	Sweden	3.359	Q2	0.0893	34	3995	310	396	0.001	1.271	0.399	1.081
JOURNAL OF DERMATOLOGICAL TREATMENT	https://doi.org/10.1080/09546634.2018.1484558	1	original	Netherlands	Europe	3	Academic	4	Pharma or industry	2690	14	2	0	2	0	Sweden	3.359	Q2	0.0893	34	3995	310	396	0.001	1.271	0.399	1.081
JOURNAL OF DERMATOLOGICAL TREATMENT	https://doi.org/10.1080/09546634.2018.1484559	0	original	China	Asia	3	Academic	6	Public govern charity	0	19	1	0	1	1	Sweden	3.359	Q2	0.0893	34	3995	310	396	0.001	1.271	0.399	1.081
JOURNAL OF DERMATOLOGICAL TREATMENT	https://doi.org/10.1080/09546634.2018.1466026	1	original	USA	N America	4	Pharma or industry	4	Pharma or industry	2690	14	5	0	5	0	Sweden	3.359	Q2	0.0893	34	3995	310	396	0.001	1.271	0.399	1.081
JOURNAL OF DERMATOLOGICAL TREATMENT	https://doi.org/10.1080/09546634.2018.1453125	1	review	International	International	3, 4	Academic, Pharma and industry	4	Pharma or industry	2690	4	16	1	15	19	Sweden	3.359	Q2	0.0893	34	3995	310	396	0.001	1.271	0.399	1.081
JOURNAL OF DERMATOLOGICAL TREATMENT	https://doi.org/10.1080/09546634.2018.1466021	0	original	South Korea	Asia	1, 3	Academic	0	None	0	13	10	0	10	0	Sweden	3.359	Q2	0.0893	34	3995	310	396	0.001	1.271	0.399	1.081
JOURNAL OF DERMATOLOGICAL TREATMENT	https://doi.org/10.1080/09546634.2018.1467539	0	review	Italy	Europe	1, 2, 4	Academic, Pharma and industry	4	Pharma or industry	0	13	3	0	3	3	Sweden	3.359	Q2	0.0893	34	3995	310	396	0.001	1.271	0.399	1.081
JOURNAL OF DERMATOLOGICAL TREATMENT	https://doi.org/10.1080/09546634.2018.1427205	1	original	UK	Europe	4	Pharma or industry	4	Pharma or industry	2690	4	22	3	19	1	Sweden	3.359	Q2	0.0893	34	3995	310	396	0.001	1.271	0.399	1.081
JOURNAL OF DERMATOLOGICAL TREATMENT	https://doi.org/10.1080/09546634.2018.1430301	0	original	Kuwait	Middle East	2, 3	Academic	0	None	0	5	5	0	5	1	Sweden	3.359	Q2	0.0893	34	3995	310	396	0.001	1.271	0.399	1.081
JOURNAL OF DERMATOLOGICAL TREATMENT	https://doi.org/10.1080/09546634.2017.1373737	1	original	USA	N America	3	Academic	0	None	2690	17	4	1	3	3	Sweden	3.359	Q2	0.0893	34	3995	310	396	0.001	1.271	0.399	1.081
JOURNAL OF DERMATOLOGICAL TREATMENT	https://doi.org/10.1080/09546634.2017.1373735	0	original	New Zealand	Australia and Oceania	1, 2, 3	Academic	6	Public govern charity	0	16	8	1	7	9	Sweden	3.359	Q2	0.0893	34	3995	310	396	0.001	1.271	0.399	1.081
JOURNAL OF DERMATOLOGICAL TREATMENT	https://doi.org/10.1080/09546634.2017.1373738	1	original	Netherlands	Europe	1, 3	Academic	0	None	2690	14	2	1	1	1	Sweden	3.359	Q2	0.0893	34	3995	310	396	0.001	1.271	0.399	1.081
JOURNAL OF DERMATOLOGICAL TREATMENT	https://doi.org/10.1080/09546634.2017.1385719	0	original	Canada	N America	3	Academic	0	None	0	14	4	2	2	2	Sweden	3.359	Q2	0.0893	34	3995	310	396	0.001	1.271	0.399	1.081
PHOTODERMATOLOGY PHOTOIMMUNOLOGY & PHOTOMEDICINE	https://doi.org/10.1111/phpp.12496	1	original	USA	N America	5	Pharma or industry	0	None	£2400	30	3	0	3	0	Denmark	3.135	Q2	0.1043		1976	53	67	0.004	0.311	0.539	0.706
PHOTODERMATOLOGY PHOTOIMMUNOLOGY & PHOTOMEDICINE	https://doi.org/10.1111/phpp.12494	0	original	Canada	N America	3	Academic	6	Public govern charity	0	38	2	0	2	2	Denmark	3.135	Q2	0.1043		1976	53	67	0.004	0.311	0.539	0.706
PHOTODERMATOLOGY PHOTOIMMUNOLOGY & PHOTOMEDICINE	https://doi.org/10.1111/phpp.12424	1	original	Denmark	Europe	1, 6	Academic, Public govern or charity	5	Pharma or industry	£2400	15	0	0	0	13	Denmark	3.135	Q2	0.1043		1976	53	67	0.004	0.311	0.539	0.706
PHOTODERMATOLOGY PHOTOIMMUNOLOGY & PHOTOMEDICINE	https://doi.org/10.1111/phpp.12425	0	original	USA	N America	3	Academic	0	None	0	38	7	0	7	1	Denmark	3.135	Q2	0.1043		1976	53	67	0.004	0.311	0.539	0.706
PHOTODERMATOLOGY PHOTOIMMUNOLOGY & PHOTOMEDICINE	https://doi.org/10.1111/phpp.12429	1	original	Austria	Europe	3	Academic	0	None	£2400	16	2	2	0	0	Denmark	3.135	Q2	0.1043		1976	53	67	0.004	0.311	0.539	0.706
PHOTODERMATOLOGY PHOTOIMMUNOLOGY & PHOTOMEDICINE	https://doi.org/10.1111/phpp.12430	0	original	USA	N America	2, 3	Academic	0	None	0	15	2	0	2	1	Denmark	3.135	Q2	0.1043		1976	53	67	0.004	0.311	0.539	0.706
PHOTODERMATOLOGY PHOTOIMMUNOLOGY & PHOTOMEDICINE	https://doi.org/10.1111/phpp.12396	1	review	Netherlands	Europe	1, 2	Academic	0	None	£2400	22	8	0	8	35	Denmark	3.135	Q2	0.1043		1976	53	67	0.004	0.311	0.539	0.706
PHOTODERMATOLOGY PHOTOIMMUNOLOGY & PHOTOMEDICINE	https://doi.org/10.1111/phpp.12398	0	review	Indonesia, USA	International	3	Academic	0	None	0	19	6	0	6	5	Denmark	3.135	Q2	0.1043		1976	53	67	0.004	0.311	0.539	0.706
PHOTODERMATOLOGY PHOTOIMMUNOLOGY & PHOTOMEDICINE	https://doi.org/10.1111/phpp.12355	1	original	Austria	Europe	1, 3	Academic	1, 6	Academic, Public govern charity	£2400	29	13	7	6	5	Denmark	3.135	Q2	0.1043		1976	53	67	0.004	0.311	0.539	0.706
PHOTODERMATOLOGY PHOTOIMMUNOLOGY & PHOTOMEDICINE	https://doi.org/10.1111/phpp.12359	0	original	South Korea	Asia	3	Academic	6	Public govern charity	0	16	4	0	4	1	Denmark	3.135	Q2	0.1043		1976	53	67	0.004	0.311	0.539	0.706
PHOTODERMATOLOGY PHOTOIMMUNOLOGY & PHOTOMEDICINE	https://doi.org/10.1111/phpp.12350	1	original	Canada	N America	4, 5	Pharma or industry	4, 6	Public govern charity, Pharma or industry	£2400	35	1	0	1	2	Denmark	3.135	Q2	0.1043		1976	53	67	0.004	0.311	0.539	0.706
PHOTODERMATOLOGY PHOTOIMMUNOLOGY & PHOTOMEDICINE	https://doi.org/10.1111/phpp.12361	0	original	Canada	N America	1, 3	Academic	6	Public govern charity	0	19	0	0	0	17	Denmark	3.135	Q2	0.1043		1976	53	67	0.004	0.311	0.539	0.706
ARCHIVES OF DERMATOLOGICAL RESEARCH	https://doi.org/10.1007/s00403-019-01945-6	0	original	Switzerland	Europe	3	Academic	0	None	0	12	4	1	3	1	Germany	3.017	Q2	0.112		4961	156	185	0.002	0.681	0.432	0.489
ARCHIVES OF DERMATOLOGICAL RESEARCH	https://doi.org/10.1007/s00403-019-01960-7	1	original	China	Asia	3	Academic	6	Public govern charity	£2560	12	9	1	8	0	Germany	3.017	Q2	0.112		4961	156	185	0.002	0.681	0.432	0.489
ARCHIVES OF DERMATOLOGICAL RESEARCH	https://doi.org/10.1007/s00403-019-01893-1	1	review	Poland	Europe	3	Academic	0	None	£2560	27	13	6	7	0	Germany	3.017	Q2	0.112		4961	156	185	0.002	0.681	0.432	0.489
ARCHIVES OF DERMATOLOGICAL RESEARCH	https://doi.org/10.1007/s00403-019-01894-0	0	review	Italy	Europe	1, 3	Academic	0	None	0	36	3	1	2	0	Germany	3.017	Q2	0.112		4961	156	185	0.002	0.681	0.432	0.489
ARCHIVES OF DERMATOLOGICAL RESEARCH	https://doi.org/10.1007/s00403-018-01886-6	1	original	South Korea	Asia	1, 5	Academic, Pharma and industry	6	Public govern charity	£2560	12	6	0	6	1	Germany	3.017	Q2	0.112		4961	156	185	0.002	0.681	0.432	0.489
ARCHIVES OF DERMATOLOGICAL RESEARCH	https://doi.org/10.1007/s00403-018-01888-4	0	original	China	Asia	3	Academic	6	Public govern charity	0	21	6	1	5	1	Germany	3.017	Q2	0.112		4961	156	185	0.002	0.681	0.432	0.489
ARCHIVES OF DERMATOLOGICAL RESEARCH	https://doi.org/10.1007/s00403-018-1873-1	1	original	Netherlands	Europe	3	Academic	6	Public govern charity	£2560	10	8	3	5	2	Germany	3.017	Q2	0.112		4961	156	185	0.002	0.681	0.432	0.489
ARCHIVES OF DERMATOLOGICAL RESEARCH	https://doi.org/10.1007/s00403-018-1869-x	0	original	Germany	Europe	1	Academic	6	Public govern charity	0	4	1	0	1	0	Germany	3.017	Q2	0.112		4961	156	185	0.002	0.681	0.432	0.489
ARCHIVES OF DERMATOLOGICAL RESEARCH	https://doi.org/10.1007/s00403-018-1847-3	1	original	China	Asia	3	Academic	6	Public govern charity	£2560	11	2	0	2	0	Germany	3.017	Q2	0.112		4961	156	185	0.002	0.681	0.432	0.489
ARCHIVES OF DERMATOLOGICAL RESEARCH	https://doi.org/10.1007/s00403-018-1846-4	0	original	Germany	Europe	1, 3	Academic	0	None	0	12	5	1	4	0	Germany	3.017	Q2	0.112		4961	156	185	0.002	0.681	0.432	0.489
ARCHIVES OF DERMATOLOGICAL RESEARCH	https://doi.org/10.1007/s00403-018-1845-5	1	original	France	Europe	1	Academic	5, 6	Public govern charity, Pharma or industry	£2560	24	4	0	4	1	Germany	3.017	Q2	0.112		4961	156	185	0.002	0.681	0.432	0.489
ARCHIVES OF DERMATOLOGICAL RESEARCH	https://doi.org/10.1007/s00403-018-1844-6	0	original	Spain	Europe	3	Academic	0	None	0	7	1	1	0	1	Germany	3.017	Q2	0.112		4961	156	185	0.002	0.681	0.432	0.489
ARCHIVES OF DERMATOLOGICAL RESEARCH	https://doi.org/10.1007/s00403-018-1813-0	1	original	China	Asia	2, 3	Academic	3	Academic	£2560	7	4	0	4	0	Germany	3.017	Q2	0.112		4961	156	185	0.002	0.681	0.432	0.489
ARCHIVES OF DERMATOLOGICAL RESEARCH	https://doi.org/10.1007/s00403-018-1818-8	0	original	Germany	Europe	3	Academic	0	None	0	6	9	0	9	0	Germany	3.017	Q2	0.112		4961	156	185	0.002	0.681	0.432	0.489
ARCHIVES OF DERMATOLOGICAL RESEARCH	https://doi.org/10.1007/s00403-017-1797-1	1	original	Austria	Europe	3	Academic	1	Academic	£2560	15	2	0	2	9	Germany	3.017	Q2	0.112		4961	156	185	0.002	0.681	0.432	0.489
ARCHIVES OF DERMATOLOGICAL RESEARCH	https://doi.org/10.1007/s00403-017-1802-8	0	original	South Korea	Asia	3	Academic	6	Public govern charity	0	19	0	0	0	0	Germany	3.017	Q2	0.112		4961	156	185	0.002	0.681	0.432	0.489
INTERNATIONAL JOURNAL OF COSMETIC SCIENCE	https://doi.org/10.1111/ics.12559	1	original	UK	Europe	4, 5	Pharma or industry	4	Pharma or industry	£1800	30	3	2	1	0	UK	2.97	Q2	0.212		3241	76	83	0.001	0.031	0.322	0.358
INTERNATIONAL JOURNAL OF COSMETIC SCIENCE	https://doi.org/10.1111/ics.12571	0	original	Thailand	Asia	1	Academic	1, 6	Academic, Public govern charity	0	39	1	0	1	0	UK	2.97	Q2	0.212		3241	76	83	0.001	0.031	0.322	0.358
INTERNATIONAL JOURNAL OF COSMETIC SCIENCE	https://doi.org/10.1111/ics.12572	0	original	USA	N America	4	Pharma or industry	4	Pharma or industry	0	44	12	0	12	43	UK	2.97	Q2	0.212		3241	76	83	0.001	0.031	0.322	0.358
INTERNATIONAL JOURNAL OF COSMETIC SCIENCE	https://doi.org/10.1111/ics.12574	1	original	UK	Europe	1, 4	Academic, Pharma and industry	4	Pharma or industry	£1800	18	4	3	1	1	UK	2.97	Q2	0.212		3241	76	83	0.001	0.031	0.322	0.358
INTERNATIONAL JOURNAL OF COSMETIC SCIENCE	https://doi.org/10.1111/ics.12536	1	original	UK	Europe	1, 5	Academic, Pharma and industry	5	Pharma or industry	£1800	36	5	3	2	0	UK	2.97	Q2	0.212		3241	76	83	0.001	0.031	0.322	0.358
INTERNATIONAL JOURNAL OF COSMETIC SCIENCE	https://doi.org/10.1111/ics.12539	1	original	UK	Europe	5	Pharma or industry	5	Pharma or industry	£1800	21	3	0	3	4	UK	2.97	Q2	0.212		3241	76	83	0.001	0.031	0.322	0.358
INTERNATIONAL JOURNAL OF COSMETIC SCIENCE	https://doi.org/10.1111/ics.12541	0	original	USA	N America	1	Academic	0	None	0	28	9	4	5	1	UK	2.97	Q2	0.212		3241	76	83	0.001	0.031	0.322	0.358
INTERNATIONAL JOURNAL OF COSMETIC SCIENCE	https://doi.org/10.1111/ics.12549	0	original	USA, Netherlands	International	1, 5	Academic, Pharma and industry	5	Pharma or industry	0	27	10	0	10	11	UK	2.97	Q2	0.212		3241	76	83	0.001	0.031	0.322	0.358
INTERNATIONAL JOURNAL OF COSMETIC SCIENCE	https://doi.org/10.1111/ics.12554	0	review	UK	Europe	1, 5	Academic, Pharma and industry	0	None	0	57	4	0	4	20	UK	2.97	Q2	0.212		3241	76	83	0.001	0.031	0.322	0.358
INTERNATIONAL JOURNAL OF COSMETIC SCIENCE	https://doi.org/10.1111/ics.12528	1	review	France	Europe	1, 4	Academic, Pharma and industry	4	Pharma or industry	£1800	66	3	0	3	0	UK	2.97	Q2	0.212		3241	76	83	0.001	0.031	0.322	0.358
INTERNATIONAL JOURNAL OF COSMETIC SCIENCE	https://doi.org/10.1111/ics.12529	1	original	Switzerland, UK, France, Italy	Europe	4, 5	Pharma or industry	4	Pharma or industry	£1800	34	9	1	8	2	UK	2.97	Q2	0.212		3241	76	83	0.001	0.031	0.322	0.358
INTERNATIONAL JOURNAL OF COSMETIC SCIENCE	https://doi.org/10.1111/ics.12530	1	original	Italy	Europe	1, 4	Academic, Pharma and industry	4	Pharma or industry	£1800	18	0	0	0	1	UK	2.97	Q2	0.212		3241	76	83	0.001	0.031	0.322	0.358
INTERNATIONAL JOURNAL OF COSMETIC SCIENCE	https://doi.org/10.1111/ics.12531	0	original	Brazil	S America	1	Academic	6	Public govern charity	0	24	5	3	2	0	UK	2.97	Q2	0.212		3241	76	83	0.001	0.031	0.322	0.358
INTERNATIONAL JOURNAL OF COSMETIC SCIENCE	https://doi.org/10.1111/ics.12527	0	original	India	Asia	4	Pharma or industry	4	Pharma or industry	0	8	1	1	0	0	UK	2.97	Q2	0.212		3241	76	83	0.001	0.031	0.322	0.358
INTERNATIONAL JOURNAL OF COSMETIC SCIENCE	https://doi.org/10.1111/ics.12532	1	original	Switzerland	Europe	4	Pharma or industry	4	Pharma or industry	£1800	23	5	4	1	1	UK	2.97	Q2	0.212		3241	76	83	0.001	0.031	0.322	0.358
INTERNATIONAL JOURNAL OF COSMETIC SCIENCE	https://doi.org/10.1111/ics.12533	1	original	Germany	Europe	4	Pharma or industry	4	Pharma or industry	£1800	33	2	0	2	61	UK	2.97	Q2	0.212		3241	76	83	0.001	0.031	0.322	0.358
INTERNATIONAL JOURNAL OF COSMETIC SCIENCE	https://doi.org/10.1111/ics.12535	0	original	India	Asia	5	Pharma or industry	0	None	0	19	6	0	6	0	UK	2.97	Q2	0.212		3241	76	83	0.001	0.031	0.322	0.358
INTERNATIONAL JOURNAL OF COSMETIC SCIENCE	https://doi.org/10.1111/ics.12537	0	original	Serbia	Europe	1	Academic	6	Public govern charity	0	57	2	1	1	0	UK	2.97	Q2	0.212		3241	76	83	0.001	0.031	0.322	0.358
INTERNATIONAL JOURNAL OF COSMETIC SCIENCE	https://doi.org/10.1111/ics.12540	1	original	International	International	4	Pharma or industry	4	Pharma or industry	£1800	39	4	0	4	3	UK	2.97	Q2	0.212		3241	76	83	0.001	0.031	0.322	0.358
INTERNATIONAL JOURNAL OF COSMETIC SCIENCE	https://doi.org/10.1111/ics.12538	0	original	Spain	Europe	4	Pharma or industry	4	Pharma or industry	0	24	2	0	2	0	UK	2.97	Q2	0.212		3241	76	83	0.001	0.031	0.322	0.358
INTERNATIONAL JOURNAL OF COSMETIC SCIENCE	https://doi.org/10.1111/ics.12499	1	original	UK, Germany	Europe	4	Pharma or industry	4	Pharma or industry	£1800	41	2	1	1	1	UK	2.97	Q2	0.212		3241	76	83	0.001	0.031	0.322	0.358
INTERNATIONAL JOURNAL OF COSMETIC SCIENCE	https://doi.org/10.1111/ics.12505	0	original	Japan	Asia	1, 4	Academic, Pharma and industry	6	Public govern charity	0	65	5	1	4	0	UK	2.97	Q2	0.212		3241	76	83	0.001	0.031	0.322	0.358
INTERNATIONAL JOURNAL OF COSMETIC SCIENCE	https://doi.org/10.1111/ics.12501	1	original	UK, China	International	4	Pharma or industry	4	Pharma or industry	£1800	36	1	0	1	2	UK	2.97	Q2	0.212		3241	76	83	0.001	0.031	0.322	0.358
INTERNATIONAL JOURNAL OF COSMETIC SCIENCE	https://doi.org/10.1111/ics.12502	0	original	USA	N America	4	Pharma or industry	4	Pharma or industry	0	24	6	0	6	1	UK	2.97	Q2	0.212		3241	76	83	0.001	0.031	0.322	0.358
INTERNATIONAL JOURNAL OF COSMETIC SCIENCE	https://doi.org/10.1111/ics.12470	1	original	France	Europe	4	Pharma or industry	4	Pharma or industry	£1800	37	6	0	6	2	UK	2.97	Q2	0.212		3241	76	83	0.001	0.031	0.322	0.358
INTERNATIONAL JOURNAL OF COSMETIC SCIENCE	https://doi.org/10.1111/ics.12472	0	original	France	Europe	4	Pharma or industry	4	Pharma or industry	0	47	8	0	8	15	UK	2.97	Q2	0.212		3241	76	83	0.001	0.031	0.322	0.358
INTERNATIONAL JOURNAL OF COSMETIC SCIENCE	https://doi.org/10.1111/ics.12454	1	original	UK	Europe	1, 4	Academic, Pharma and industry	4	Pharma or industry	£1800	24	6	4	2	1	UK	2.97	Q2	0.212		3241	76	83	0.001	0.031	0.322	0.358
INTERNATIONAL JOURNAL OF COSMETIC SCIENCE	https://doi.org/10.1111/ics.12455	0	original	Germany	Europe	4	Pharma or industry	4	Pharma or industry	0	66	2	0	2	1	UK	2.97	Q2	0.212		3241	76	83	0.001	0.031	0.322	0.358
INTERNATIONAL JOURNAL OF COSMETIC SCIENCE	https://doi.org/10.1111/ics.12434	1	original	USA	N America	1, 6	Academic, Public govern or charity	6	Public govern charity	£1800	23	1	0	1	2	UK	2.97	Q2	0.212		3241	76	83	0.001	0.031	0.322	0.358
INTERNATIONAL JOURNAL OF COSMETIC SCIENCE	https://doi.org/10.1111/ics.12436	0	original	France	Europe	1, 3	Academic	6	Public govern charity	0	29	0	0	0	0	UK	2.97	Q2	0.212		3241	76	83	0.001	0.031	0.322	0.358
INTERNATIONAL JOURNAL OF COSMETIC SCIENCE	https://doi.org/10.1111/ics.12438	1	original	Germany	Europe	4	Pharma or industry	4	Pharma or industry	£1800	71	7	0	7	31	UK	2.97	Q2	0.212		3241	76	83	0.001	0.031	0.322	0.358
INTERNATIONAL JOURNAL OF COSMETIC SCIENCE	https://doi.org/10.1111/ics.12440	0	original	USA	N America	4	Pharma or industry	4	Pharma or industry	0	28	3	0	3	14	UK	2.97	Q2	0.212		3241	76	83	0.001	0.031	0.322	0.358
Journal of Cosmetic Dermatology	https://doi.org/10.1111/jocd.12889	1	original	USA, France	International	4	Pharma or industry	4	Pharma or industry	£2350	19	4	0	4	0	USA	2.696	Q3	0.0801	35	3563	651	740	0.002	1.606	0.46	0.43
Journal of Cosmetic Dermatology	https://doi.org/10.1111/jocd.12893	0	original	Brazil	S America	1	Academic	6	Public govern charity	0	18	4	0	4	7	USA	2.696	Q3	0.0801	35	3563	651	740	0.002	1.606	0.46	0.43
Journal of Cosmetic Dermatology	https://doi.org/10.1111/jocd.12938	1	original	China	Asia	3, 5	Academic, Pharma and industry	6	Public govern charity	£2350	20	4	2	2	0	USA	2.696	Q3	0.0801	35	3563	651	740	0.002	1.606	0.46	0.43
Journal of Cosmetic Dermatology	https://doi.org/10.1111/jocd.12939	0	original	Saudi Arabia	Middle East	3	Academic	0	None	0	22	2	0	2	1	USA	2.696	Q3	0.0801	35	3563	651	740	0.002	1.606	0.46	0.43
Journal of Cosmetic Dermatology	https://doi.org/10.1111/jocd.12801	1	original	USA	N America	1	Academic	0	None	£2350	39	1	0	1	13	USA	2.696	Q3	0.0801	35	3563	651	740	0.002	1.606	0.46	0.43
Journal of Cosmetic Dermatology	https://doi.org/10.1111/jocd.12811	0	original	South Korea	Asia	4	Pharma or industry	4	Pharma or industry	0	20	3	1	2	1	USA	2.696	Q3	0.0801	35	3563	651	740	0.002	1.606	0.46	0.43
Journal of Cosmetic Dermatology	https://doi.org/10.1111/jocd.12804	1	original	France	Europe	4	Pharma or industry	4	Pharma or industry	£2350	24	2	1	1	0	USA	2.696	Q3	0.0801	35	3563	651	740	0.002	1.606	0.46	0.43
Journal of Cosmetic Dermatology	https://doi.org/10.1111/jocd.12808	0	original	Egypt	Middle East	3	Academic	0	None	0	10	3	0	3	1	USA	2.696	Q3	0.0801	35	3563	651	740	0.002	1.606	0.46	0.43
Journal of Cosmetic Dermatology	https://doi.org/10.1111/jocd.12961	1	original	Canada	N America	3, 4	Academic, Pharma and industry	4	Pharma or industry	£2350	27	6	3	3	0	USA	2.696	Q3	0.0801	35	3563	651	740	0.002	1.606	0.46	0.43
Journal of Cosmetic Dermatology	https://doi.org/10.1111/jocd.12968	0	original	China	Asia	2	Academic	0	None	0	10	1	0	1	0	USA	2.696	Q3	0.0801	35	3563	651	740	0.002	1.606	0.46	0.43
Journal of Cosmetic Dermatology	https://doi.org/10.1111/jocd.12916	1	original	China	Asia	3	Academic	4	Pharma or industry	£2350	9	4	0	4	1	USA	2.696	Q3	0.0801	35	3563	651	740	0.002	1.606	0.46	0.43
Journal of Cosmetic Dermatology	https://doi.org/10.1111/jocd.12771	0	original	Spain	Europe	4	Pharma or industry	4	Pharma or industry	0	13	6	4	2	1	USA	2.696	Q3	0.0801	35	3563	651	740	0.002	1.606	0.46	0.43
Journal of Cosmetic Dermatology	https://doi.org/10.1111/jocd.12672	1	original	UK, China, USA	International	2, 3	Academic	0	None	£2350	17	14	2	12	7	USA	2.696	Q3	0.0801	35	3563	651	740	0.002	1.606	0.46	0.43
Journal of Cosmetic Dermatology	https://doi.org/10.1111/jocd.12676	0	original	USA	N America	2, 3	Academic	0	None	0	23	12	0	12	4	USA	2.696	Q3	0.0801	35	3563	651	740	0.002	1.606	0.46	0.43
Journal of Cosmetic Dermatology	https://doi.org/10.1111/jocd.12547	1	original	UK	Europe	4	Pharma or industry	4	Pharma or industry	£2350	40	2	0	2	0	USA	2.696	Q3	0.0801	35	3563	651	740	0.002	1.606	0.46	0.43
Journal of Cosmetic Dermatology	https://doi.org/10.1111/jocd.12549	0	original	Brazil	S America	1	Academic	0	None	0	15	2	0	2	87	USA	2.696	Q3	0.0801	35	3563	651	740	0.002	1.606	0.46	0.43
Journal of Cosmetic Dermatology	https://doi.org/10.1111/jocd.12818	1	original	Poland	Europe	2, 3	Academic	0	None	£2350	37	4	0	4	0	USA	2.696	Q3	0.0801	35	3563	651	740	0.002	1.606	0.46	0.43
Journal of Cosmetic Dermatology	https://doi.org/10.1111/jocd.12538	0	original	Pakistan	Asia	2	Academic	0	None	0	5	2	1	1	0	USA	2.696	Q3	0.0801	35	3563	651	740	0.002	1.606	0.46	0.43
Journal of Cosmetic Dermatology	https://doi.org/10.1111/jocd.12535	1	original	UK	Europe	4	Pharma or industry	4	Pharma or industry	£2350	16	1	0	1	0	USA	2.696	Q3	0.0801	35	3563	651	740	0.002	1.606	0.46	0.43
Journal of Cosmetic Dermatology	https://doi.org/10.1111/jocd.12543	0	original	South Korea	Asia	1, 3	Academic	0	None	0	24	5	0	5	2	USA	2.696	Q3	0.0801	35	3563	651	740	0.002	1.606	0.46	0.43
Journal of Cosmetic Dermatology	https://doi.org/10.1111/jocd.12674	1	original	South Korea	Asia	4, 3	Academic, Pharma and industry	6	Public govern charity	£2350	38	9	1	8	0	USA	2.696	Q3	0.0801	35	3563	651	740	0.002	1.606	0.46	0.43
Journal of Cosmetic Dermatology	https://doi.org/10.1111/jocd.12677	0	original	Iran	Middle East	3	Academic	0	None	0	22	1	0	1	2	USA	2.696	Q3	0.0801	35	3563	651	740	0.002	1.606	0.46	0.43
Journal of Cosmetic Dermatology	https://doi.org/10.1111/jocd.12783	1	original	Poland	Europe	2, 3	Academic	1	Academic	£2350	16	10	0	10	6	USA	2.696	Q3	0.0801	35	3563	651	740	0.002	1.606	0.46	0.43
Journal of Cosmetic Dermatology	https://doi.org/10.1111/jocd.12555	1	review	Mexico	S America	2	Academic	0	None	£2350	37	8	0	8	0	USA	2.696	Q3	0.0801	35	3563	651	740	0.002	1.606	0.46	0.43
Journal of Cosmetic Dermatology	https://doi.org/10.1111/jocd.12663	0	review	China	Asia	1	Academic	0	None	0	45	1	0	1	2	USA	2.696	Q3	0.0801	35	3563	651	740	0.002	1.606	0.46	0.43
Journal of Cosmetic Dermatology	https://doi.org/10.1111/jocd.12726	1	original	Netherlands	Europe	3	Academic	0	None	£2350	12	17	4	13	1	USA	2.696	Q3	0.0801	35	3563	651	740	0.002	1.606	0.46	0.43
Journal of Cosmetic Dermatology	https://doi.org/10.1111/jocd.12755	0	original	Thailand	Asia	2, 3	Academic	0	None	0	17	9	2	7	0	USA	2.696	Q3	0.0801	35	3563	651	740	0.002	1.606	0.46	0.43
Journal of Cosmetic Dermatology	https://doi.org/10.1111/jocd.12764	1	original	France	Europe	4	Pharma or industry	4	Pharma or industry	£2350	11	2	0	2	0	USA	2.696	Q3	0.0801	35	3563	651	740	0.002	1.606	0.46	0.43
Journal of Cosmetic Dermatology	https://doi.org/10.1111/jocd.12468	1	original	China	Asia	3	Academic	1	Academic	£2350	6	3	0	3	0	USA	2.696	Q3	0.0801	35	3563	651	740	0.002	1.606	0.46	0.43
Journal of Cosmetic Dermatology	https://doi.org/10.1111/jocd.12472	0	original	Egypt	Middle East	3	Academic	0	None	0	5	3	0	3	1	USA	2.696	Q3	0.0801	35	3563	651	740	0.002	1.606	0.46	0.43
Journal of Cosmetic Dermatology	https://doi.org/10.1111/jocd.12481	0	original	Egypt	Middle East	3	Academic	0	None	0	11	12	2	10	18	USA	2.696	Q3	0.0801	35	3563	651	740	0.002	1.606	0.46	0.43
Journal of Cosmetic Dermatology	https://doi.org/10.1111/jocd.12458	0	original	Lebanon	Middle East	2, 3	Academic	1	Academic	0	3	3	0	3	1	USA	2.696	Q3	0.0801	35	3563	651	740	0.002	1.606	0.46	0.43
Journal of Cosmetic Dermatology	https://doi.org/10.1111/jocd.12438	1	original	China	Asia	3	Academic	0	None	£2350	11	5	2	3	2	USA	2.696	Q3	0.0801	35	3563	651	740	0.002	1.606	0.46	0.43
Journal of Cosmetic Dermatology	https://doi.org/10.1111/jocd.12447	0	original	USA	N America	2	Academic	4	Pharma or industry	0	9	4	0	4	1	USA	2.696	Q3	0.0801	35	3563	651	740	0.002	1.606	0.46	0.43
Journal of Cosmetic Dermatology	https://doi.org/10.1111/jocd.12525	1	original	Romania, Bulgaria	Europe	2, 3	Academic	0	None	£2350	23	3	0	3	1	USA	2.696	Q3	0.0801	35	3563	651	740	0.002	1.606	0.46	0.43
Journal of Cosmetic Dermatology	https://doi.org/10.1111/jocd.12397	0	original	Egypt	Middle East	3	Academic	0	None	0	18	26	0	26	17	USA	2.696	Q3	0.0801	35	3563	651	740	0.002	1.606	0.46	0.43
Journal of Cosmetic Dermatology	https://doi.org/10.1111/jocd.12420	0	original	Iran	Middle East	3	Academic	1	Academic	0	34	1	0	1	1	USA	2.696	Q3	0.0801	35	3563	651	740	0.002	1.606	0.46	0.43
Journal of Cosmetic Dermatology	https://doi.org/10.1111/jocd.12421	1	original	Singapore	Asia	4	Pharma or industry	5	Pharma or industry	£2350	23	3	1	2	1	USA	2.696	Q3	0.0801	35	3563	651	740	0.002	1.606	0.46	0.43
SKIN RESEARCH AND TECHNOLOGY	https://doi.org/10.1111/srt.12717	0	original	Singapore	Asia	1, 4	Academic, Pharma and industry	4, 6	Public govern charity, Pharma or industry	0	22	1	0	1	0	Denmark	2.365	Q3	0.1123		3035	176	180	0	6.099	0.113	0.372
SKIN RESEARCH AND TECHNOLOGY	https://doi.org/10.1111/srt.12718	1	original	Netherlands	Europe	3	Academic	0	None	£2550	9	3	0	3	0	Denmark	2.365	Q3	0.1123		3035	176	180	0	6.099	0.113	0.372
SKIN RESEARCH AND TECHNOLOGY	https://doi.org/10.1111/srt.12719	1	original	Brazil	S America	3	Academic	6	Public govern charity	£2550	10	2	0	2	0	Denmark	2.365	Q3	0.1123		3035	176	180	0	6.099	0.113	0.372
SKIN RESEARCH AND TECHNOLOGY	https://doi.org/10.1111/srt.12721	0	original	Austria	Europe	3	Academic	0	None	0	13	3	0	3	0	Denmark	2.365	Q3	0.1123		3035	176	180	0	6.099	0.113	0.372
SKIN RESEARCH AND TECHNOLOGY	https://doi.org/10.1111/srt.12727	1	original	Japan	Asia	3	Academic	6	Public govern charity	£2550	18	0	0	0	0	Denmark	2.365	Q3	0.1123		3035	176	180	0	6.099	0.113	0.372
SKIN RESEARCH AND TECHNOLOGY	https://doi.org/10.1111/srt.12729	0	original	Italy	Europe	2, 3	Academic	0	None	0	12	11	5	6	3	Denmark	2.365	Q3	0.1123		3035	176	180	0	6.099	0.113	0.372
SKIN RESEARCH AND TECHNOLOGY	https://doi.org/10.1111/srt.12697	1	original	Japan	Asia	1, 4	Academic, Pharma and industry	0	None	£2550	33	1	0	1	1	Denmark	2.365	Q3	0.1123		3035	176	180	0	6.099	0.113	0.372
SKIN RESEARCH AND TECHNOLOGY	https://doi.org/10.1111/srt.12698	0	original	USA	N America	1, 4	Academic, Pharma and industry	4	Pharma or industry	0	37	4	0	4	0	Denmark	2.365	Q3	0.1123		3035	176	180	0	6.099	0.113	0.372
SKIN RESEARCH AND TECHNOLOGY	https://doi.org/10.1111/srt.12703	1	original	Switzerland, Belgium	Europe	1	Academic	6	Public govern charity	£2550	23	5	1	4	3	Denmark	2.365	Q3	0.1123		3035	176	180	0	6.099	0.113	0.372
SKIN RESEARCH AND TECHNOLOGY	https://doi.org/10.1111/srt.12704	0	original	South Korea	Asia	2, 3	Academic	1	Academic	0	19	1	0	1	0	Denmark	2.365	Q3	0.1123		3035	176	180	0	6.099	0.113	0.372
SKIN RESEARCH AND TECHNOLOGY	https://doi.org/10.1111/srt.12709	1	original	Austria	Europe	1	Academic	1	Academic	£2550	26	10	0	10	0	Denmark	2.365	Q3	0.1123		3035	176	180	0	6.099	0.113	0.372
SKIN RESEARCH AND TECHNOLOGY	https://doi.org/10.1111/srt.12710	0	original	France	Europe	4	Pharma or industry	4	Pharma or industry	0	18	2	0	2	3	Denmark	2.365	Q3	0.1123		3035	176	180	0	6.099	0.113	0.372
SKIN RESEARCH AND TECHNOLOGY	https://doi.org/10.1111/srt.12632	1	original	UK	Europe	4	Pharma or industry	4	Pharma or industry	£2550	16	0	0	0	1	Denmark	2.365	Q3	0.1123		3035	176	180	0	6.099	0.113	0.372
SKIN RESEARCH AND TECHNOLOGY	https://doi.org/10.1111/srt.12641	0	original	Japan	Asia	1	Academic	1	Academic	0	36	6	5	1	0	Denmark	2.365	Q3	0.1123		3035	176	180	0	6.099	0.113	0.372
SKIN RESEARCH AND TECHNOLOGY	https://doi.org/10.1111/srt.12648	1	original	Japan	Asia	1, 5	Academic, Pharma and industry	0	None	£2550	15	0	0	0	62	Denmark	2.365	Q3	0.1123		3035	176	180	0	6.099	0.113	0.372
SKIN RESEARCH AND TECHNOLOGY	https://doi.org/10.1111/srt.12649	0	original	Japan	Asia	2	Academic	0	None	0	18	2	1	1	1	Denmark	2.365	Q3	0.1123		3035	176	180	0	6.099	0.113	0.372
SKIN RESEARCH AND TECHNOLOGY	https://doi.org/10.1111/srt.12653	1	original	Netherlands	Europe	3	Academic	0	None	£2550	23	8	2	6	2	Denmark	2.365	Q3	0.1123		3035	176	180	0	6.099	0.113	0.372
SKIN RESEARCH AND TECHNOLOGY	https://doi.org/10.1111/srt.12654	0	original	France	Europe	1, 3	Academic	0	None	0	14	1	0	1	0	Denmark	2.365	Q3	0.1123		3035	176	180	0	6.099	0.113	0.372
SKIN RESEARCH AND TECHNOLOGY	https://doi.org/10.1111/srt.12624	1	original	USA	N America	4	Pharma or industry	4	Pharma or industry	£2550	22	2	1	1	3	Denmark	2.365	Q3	0.1123		3035	176	180	0	6.099	0.113	0.372
SKIN RESEARCH AND TECHNOLOGY	https://doi.org/10.1111/srt.12625	0	original	Japan	Asia	1	Academic	6	Public govern charity	0	57	2	0	2	3	Denmark	2.365	Q3	0.1123		3035	176	180	0	6.099	0.113	0.372
SKIN RESEARCH AND TECHNOLOGY	https://doi.org/10.1111/srt.12630	1	original	USA	N America	2, 4	Academic, Pharma and industry	4	Pharma or industry	£2550	28	4	0	4	0	Denmark	2.365	Q3	0.1123		3035	176	180	0	6.099	0.113	0.372
SKIN RESEARCH AND TECHNOLOGY	https://doi.org/10.1111/srt.12633	0	original	Mexico	S America	1	Academic	6	Public govern charity	0	64	5	1	4	2	Denmark	2.365	Q3	0.1123		3035	176	180	0	6.099	0.113	0.372
SKIN RESEARCH AND TECHNOLOGY	https://doi.org/10.1111/srt.12583	1	original	Sweden	Europe	1, 3	Academic	6	Public govern charity	£2550	22	6	2	4	0	Denmark	2.365	Q3	0.1123		3035	176	180	0	6.099	0.113	0.372
SKIN RESEARCH AND TECHNOLOGY	https://doi.org/10.1111/srt.12584	0	original	South Korea	Asia	1	Academic	6	Public govern charity	0	12	7	6	1	0	Denmark	2.365	Q3	0.1123		3035	176	180	0	6.099	0.113	0.372
SKIN RESEARCH AND TECHNOLOGY	https://doi.org/10.1111/srt.12442	1	original	France	Europe	4	Pharma or industry	4	Pharma or industry	£2550	23	3	0	3	0	Denmark	2.365	Q3	0.1123		3035	176	180	0	6.099	0.113	0.372
SKIN RESEARCH AND TECHNOLOGY	https://doi.org/10.1111/srt.12443	0	original	Japan	Asia	1, 3	Academic	6	Public govern charity	0	11	2	0	2	0	Denmark	2.365	Q3	0.1123		3035	176	180	0	6.099	0.113	0.372
SKIN RESEARCH AND TECHNOLOGY	https://doi.org/10.1111/srt.12448	1	original	Italy	Europe	3	Academic	4	Pharma or industry	£2550	14	9	5	4	0	Denmark	2.365	Q3	0.1123		3035	176	180	0	6.099	0.113	0.372
SKIN RESEARCH AND TECHNOLOGY	https://doi.org/10.1111/srt.12451	0	original	Germany	Europe	3	Academic	0	None	0	8	1	0	1	0	Denmark	2.365	Q3	0.1123		3035	176	180	0	6.099	0.113	0.372
SKIN RESEARCH AND TECHNOLOGY	https://doi.org/10.1111/srt.12453	1	original	Austria	Europe	1, 4	Academic, Pharma and industry	4, 6	Public govern charity, Pharma or industry	£2550	53	5	0	5	8	Denmark	2.365	Q3	0.1123		3035	176	180	0	6.099	0.113	0.372
SKIN RESEARCH AND TECHNOLOGY	https://doi.org/10.1111/srt.12454	0	original	Germany	Europe	3	Academic	1	Academic	0	25	5	2	3	59	Denmark	2.365	Q3	0.1123		3035	176	180	0	6.099	0.113	0.372
SKIN RESEARCH AND TECHNOLOGY	https://doi.org/10.1111/srt.12422	1	original	Canada	N America	1, 3	Academic	6	Public govern charity	£2550	22	18	0	18	0	Denmark	2.365	Q3	0.1123		3035	176	180	0	6.099	0.113	0.372
SKIN RESEARCH AND TECHNOLOGY	https://doi.org/10.1111/srt.12423	0	original	USA	N America	1	Academic	1	Academic	0	29	11	7	4	0	Denmark	2.365	Q3	0.1123		3035	176	180	0	6.099	0.113	0.372
Current Dermatology Reports	https://doi.org/10.1007/s13671-019-00283-0	0	review	USA	N America	1, 3	Academic	4	Pharma or industry	0	6	0	0	0	0	USA	n/a	n/a	0.0631		347	25	38	0.004	0.758	0.932	n/a
Current Dermatology Reports	https://doi.org/10.1007/s13671-019-00279-w	1	review	Switzerland	Europe	1	Academic	6	Public govern charity	£2560	26	3	1	2	1	USA	n/a	n/a	0.0631		347	25	38	0.004	0.758	0.932	n/a
Current Dermatology Reports	https://doi.org/10.1007/s13671-019-00265-2	1	review	USA	N America	3	Academic	4	Pharma or industry	£2560	16	3	0	3	0	USA	n/a	n/a	0.0631		347	25	38	0.004	0.758	0.932	n/a
Current Dermatology Reports	https://doi.org/10.1007/s13671-019-00267-0	0	review	USA	N America	3	Academic	0	None	0	46	2	0	2	2	USA	n/a	n/a	0.0631		347	25	38	0.004	0.758	0.932	n/a
Current Dermatology Reports	https://doi.org/10.1007/s13671-019-0252-2	1	review	USA	N America	2, 3	Academic	4, 6	Public govern charity, Pharma or industry	£2560	15	2	1	1	0	USA	n/a	n/a	0.0631		347	25	38	0.004	0.758	0.932	n/a
Current Dermatology Reports	https://doi.org/10.1007/s13671-019-0254-0	0	review	USA	N America	5	Pharma or industry	0	None	0	5	1	0	1	2	USA	n/a	n/a	0.0631		347	25	38	0.004	0.758	0.932	n/a
Current Dermatology Reports	https://doi.org/10.1007/s13671-018-0234-9	1	review	USA	N America	3	Academic	0	None	£2560	19	94	0	94	0	USA	n/a	n/a	0.0631		347	25	38	0.004	0.758	0.932	n/a
Current Dermatology Reports	https://doi.org/10.1007/s13671-018-0235-8	0	review	USA	N America	3	Academic	6	Public govern charity	0	7	13	1	12	0	USA	n/a	n/a	0.0631		347	25	38	0.004	0.758	0.932	n/a
Current Dermatology Reports	https://doi.org/10.1007/s13671-018-0218-9	1	review	International	International	3	Academic	1	Academic	£2560	8	24	0	24	0	USA	n/a	n/a	0.0631		347	25	38	0.004	0.758	0.932	n/a
Current Dermatology Reports	https://doi.org/10.1007/s13671-018-0217-x	0	review	USA	N America	3	Academic	0	None	0	3	1	0	1	0	USA	n/a	n/a	0.0631		347	25	38	0.004	0.758	0.932	n/a

## Sheet: Key
Institution and Funding key
University	1
Hospital	2
University-affliated hospital	3
Pharmaceutical company	4
Other industry	5
Government or public	6
Charity	7
None	0
Medical Society	8
Data' sheet column G "OA"
1	Open access
0	Subscription based access
Wiley 'free access'	“free access” which is where papers are free, but not OA (so authors still sign a CTA). These are usually “Editor’s Choice” papers and they are only free for a short period of time e.g. one month.
Elsevier 'Open archive'	In Open Archive articles, Elsevier enables subscribers and the general public to have free access to archived material in 140 Elsevier journals. Articles featured in the archives are free for everyone to read and download. Newly published articles are made available after an embargo period.
JAMA Derm	Without any author fees, all research articles are made free access online 12 months after publication on the website.
Terminology
Gold OA	Journals publish all articles open directly on the journal website
Green OA	Published in a toll-access journal but self-archived in an OA archive
Bronze OA	Free to read on the publisher page without a clearly identifiable license
Hybrid OA	Journals offer either conventional subscription-based access publishing options or immediate open access
Reference: Piwowar H, Priem J, Lariviere V, Alperin JP, Matthias L, Norlander B, et al. The state of OA: a large-scale analysis of the prevalence and impact of Open Access articles. PeerJ. 2018;6:e4375. Epub 2018/02/20. doi: 10.7717/peerj.4375. PubMed PMID: 29456894
Sources
Journal level	Article Level
From journal website:	From article webpage:
Country	Country of authors
Article Publishing Charges	Institution
	Funding
From Clarivate Journal Citation Report 2020:	Article type
Impact factor	ePub date
% OA articles	OA or SA
Eigenfactor	Altmetrics via Bookmarklet
Normalized Eigenfactor
Article influence	From Scopus:
2019 Immediacy index	View counts
	Citation count
From Google:	Self citation count
Google h5
